# Supplementary material for: (E)-3-(4-Methyl­phen­yl)-3-[3-(4-methyl­phen­yl)-1H-pyrazol-1-yl]-2-propenal
Source: Acta Crystallogr Sect E Struct Rep Online. 2008 Oct 31;64(Pt 11):o2243. doi: 10.1107/S1600536808034697 (PMC2959754; doi:10.1107/S1600536808034697)
Supplement: Supplementary file 1 [file e-64-o2243-sup1.cif]

##############################################################################
###                                                                        ###
###        Electronic paper (Acta Crystallographica Section E)             ###
###                                                                        ###
##############################################################################
#                                                                            #
# This CIF contains the data in a paper accepted for publication in Acta     #
# Crystallographica Section E. It conforms to the requirements of Notes      #
# for Authors for Section E, and has been peer reviewed under the auspices   #
# of the IUCr Commission on Journals.                                        #
#                                                                            #
# Full details of the Crystallographic Information File format               #
# are given in the paper "The Crystallographic Information File (CIF):       #
# a New Standard Archive File for Crystallography" by S. R. Hall, F. H.      #
# Allen and I. D. Brown [Acta Cryst. (1991), A47, 655-685].                  #
#                                                                            #
# The current version of the core CIF dictionary is obtainable from          #
# ftp://ftp.iucr.org/pub/cif_core.dic. The current version number is 2.4.    #
#                                                                            #
# Software is freely available for graphical display of the structure(s) in  #
# this CIF.  For information consult the CIF home page http://www.iucr.org/  #
# cif/home.html                                                              #
#                                                                            #
# This file may be used for bona fide research purposes within the           #
# scientific community so long as proper attribution is given to the journal # 
# article from which it was obtained.                                        #
#                                                                            #
##############################################################################
                                             
data_global
_audit_creation_method     SHELXL-97
_journal_date_recd_electronic     2008-08-14
_journal_date_accepted     2008-10-23
_journal_name_full     'Acta Crystallographica, Section E'
_journal_year     2008
_journal_volume     64
_journal_issue     11
_journal_page_first     o2243
_journal_page_last     o2243
_journal_paper_category     QO
_journal_coeditor_code     GW2051
_publ_contact_author_name     ' M.N. Ponnuswamy '
_publ_contact_author_address
;   Centre of Advanced Study in Crystallography and Biophysics
    University of Madras
    Guindy Campus
    Chennai - 600 025
    India
;
_publ_contact_author_email     'mnpsy2004@yahoo.com'
_publ_contact_author_fax     '+9144 22352494'
_publ_contact_author_phone     '+9144 22300122'
_publ_section_title
;\
(<i>E</i>)-3-(4-Methylphenyl)-3-[3-(4-methylphenyl)-1<i>H</i>-pyrazol-1-yl]-2-\
propenal
;
loop_
    _publ_author_name
    _publ_author_address
    'P. Ramesh'
;
Department of Physics
Presidency College (Autonomous)
Chennai 600 005
India
;
    'A. Subbiahpandi'
;
Department of Physics
Presidency College (Autonomous)
Chennai 600 005
India
;
    'Ramaiyan Manikannan'
;
Department of Organic Chemistry
School of Chemistry
Madurai Kamaraj University
Madurai 625 021
India
;
    'S. Muthusubramanian'
;
Department of Organic Chemistry
School of Chemistry
Madurai Kamaraj University
Madurai 625 021
India
;
    'M. N. Ponnuswamy'
;
Centre of Advanced Study in Crystallography and Biophysics
University of Madras
Guindy Campus
Chennai 600 025
India
;
data_I
_audit_creation_method     SHELXL-97
_chemical_name_systematic
;
(<i>E</i>)-3-(4-Methylphenyl)-3-[3-(4-methylphenyl)-1<i>H</i>-pyrazol-1-yl]-
2-propenal
;
_chemical_name_common
;
(E)-3-(4-Methylphenyl)-3-[3-(4-methylphenyl)-1H-pyrazol-1-yl]-2-propenal
;
_chemical_formula_moiety     'C20 H18 N2 O'
_chemical_formula_sum     'C20 H18 N2 O'
_chemical_formula_iupac     'C20 H18 N2 O'
_chemical_formula_weight     302.36
_chemical_melting_point     ?
_symmetry_cell_setting     Triclinic
_symmetry_space_group_name_H-M     'P -1'
_symmetry_space_group_name_Hall     '-P 1'
loop_
    _symmetry_equiv_pos_as_xyz
    'x, y, z'
    '-x, -y, -z'
_cell_length_a     10.0560(9)
_cell_length_b     10.0786(8)
_cell_length_c     10.3176(9)
_cell_angle_alpha     62.040(4)
_cell_angle_beta     79.356(4)
_cell_angle_gamma     63.038(4)
_cell_volume     822.73(12)
_cell_formula_units_Z     2
_cell_measurement_reflns_used     2865
_cell_measurement_theta_min     2.24
_cell_measurement_theta_max     25.00
_cell_measurement_temperature     293(2)
_exptl_crystal_description     Block
_exptl_crystal_colour     Colorless
_exptl_crystal_size_max     0.30
_exptl_crystal_size_mid     0.22
_exptl_crystal_size_min     0.20
_exptl_crystal_density_diffrn     1.221
_exptl_crystal_density_meas     ?
_exptl_crystal_density_method     'not measured'
_exptl_crystal_F_000     320
_exptl_absorpt_coefficient_mu     0.076
_exptl_absorpt_correction_type     multi-scan
_exptl_absorpt_process_details     '(SADABS; Sheldrick, 2001)'
_exptl_absorpt_correction_T_min     0.980
_exptl_absorpt_correction_T_max     0.985
_exptl_special_details
;
;
_diffrn_ambient_temperature     293(2)
_diffrn_radiation_type     MoK\a
_diffrn_radiation_wavelength     0.71073
_diffrn_radiation_source     'fine-focus sealed tube'
_diffrn_radiation_monochromator     graphite
_diffrn_measurement_device_type     'Bruker APEXII CCD area-detector'
_diffrn_measurement_method     '\w and \f'
_diffrn_detector_area_resol_mean     ?
_diffrn_reflns_number     14086
_diffrn_reflns_av_R_equivalents     0.0350
_diffrn_reflns_av_sigmaI/netI     0.0250
_diffrn_reflns_theta_min     2.24
_diffrn_reflns_theta_max     25.00
_diffrn_reflns_theta_full     25.00
_diffrn_measured_fraction_theta_max     0.994
_diffrn_measured_fraction_theta_full     0.994
_diffrn_reflns_limit_h_min     -11
_diffrn_reflns_limit_h_max     11
_diffrn_reflns_limit_k_min     -11
_diffrn_reflns_limit_k_max     11
_diffrn_reflns_limit_l_min     -12
_diffrn_reflns_limit_l_max     12
_diffrn_standards_number     0
_diffrn_standards_interval_count     ?
_diffrn_standards_interval_time     ?
_diffrn_standards_decay_%     0
_refine_special_details
;
Refinement of <i>F</i>^2^ against ALL reflections. The weighted <i>R</i>-factor
<i>wR</i> and goodness of fit <i>S</i> are based on <i>F</i>^2^, conventional
<i>R</i>-factors <i>R</i> are based on <i>F</i>, with <i>F</i> set to zero for
negative <i>F</i>^2^. The threshold expression of <i>F</i>^2^ >
\s(<i>F</i>^2^) is used only for calculating <i>R</i>-factors(gt) <i>etc</i>.
and is not relevant to the choice of reflections for refinement.
<i>R</i>-factors based on <i>F</i>^2^ are statistically about twice as large
as those based on <i>F</i>, and <i>R</i>- factors based on ALL data will be
even larger.
;
_reflns_number_total     2887
_reflns_number_gt     2315
_reflns_threshold_expression     I>2\s(I)
_refine_ls_structure_factor_coef     Fsqd
_refine_ls_matrix_type     full
_refine_ls_R_factor_all     0.0628
_refine_ls_R_factor_gt     0.0475
_refine_ls_wR_factor_gt     0.1279
_refine_ls_wR_factor_ref     0.1538
_refine_ls_goodness_of_fit_ref     1.028
_refine_ls_restrained_S_all     1.028
_refine_ls_number_reflns     2887
_refine_ls_number_parameters     210
_refine_ls_number_restraints     0
_refine_ls_hydrogen_treatment     constr
_refine_ls_weighting_scheme     calc
_refine_ls_weighting_details
         'calc w=1/[\s^2^(Fo^2^)+(0.0885P)^2^+0.2614P] where P=(Fo^2^+2Fc^2^)/3'
_atom_sites_solution_hydrogens     geom
_atom_sites_solution_primary     direct
_atom_sites_solution_secondary     difmap
_refine_ls_shift/su_max     0.037
_refine_ls_shift/su_mean     0.004
_refine_diff_density_max     0.240
_refine_diff_density_min     -0.230
_refine_ls_extinction_method     none
_refine_ls_extinction_coef     ?
loop_
    _atom_type_symbol
    _atom_type_description
    _atom_type_scat_dispersion_real
    _atom_type_scat_dispersion_imag
    _atom_type_scat_source
    'C' 'C' 0.0033 0.0016
                         'International Tables Vol C Tables 4.2.6.8 and 6.1.1.4'
    'H' 'H' 0.0000 0.0000
                         'International Tables Vol C Tables 4.2.6.8 and 6.1.1.4'
    'N' 'N' 0.0061 0.0033
                         'International Tables Vol C Tables 4.2.6.8 and 6.1.1.4'
    'O' 'O' 0.0106 0.0060
                         'International Tables Vol C Tables 4.2.6.8 and 6.1.1.4'
_computing_data_collection     'APEX2 (Bruker, 2004)'
_computing_cell_refinement     'APEX2 (Bruker, 2004)'
_computing_data_reduction     'SAINT (Bruker, 2004)'
_computing_structure_solution     'SHELXS97 (Sheldrick, 2008)'
_computing_structure_refinement     'SHELXL97 (Sheldrick, 2008)'
_computing_molecular_graphics     'ORTEP-3 (Farrugia, 1997)'
_computing_publication_material
                            'SHELXL97 (Sheldrick, 2008) and PLATON (Spek, 2003)'
loop_
    _atom_site_type_symbol
    _atom_site_label
    _atom_site_fract_x
    _atom_site_fract_y
    _atom_site_fract_z
    _atom_site_U_iso_or_equiv
    _atom_site_adp_type
    _atom_site_calc_flag
    _atom_site_refinement_flags
    _atom_site_occupancy
    _atom_site_disorder_assembly
    _atom_site_disorder_group
    O O1 0.67828(17) 0.53579(18) 0.72181(16) 0.0625(4) Uani d . 1 . .
    N N1 0.60777(16) 0.58095(17) 0.26253(16) 0.0432(4) Uani d . 1 . .
    N N2 0.68095(16) 0.41223(17) 0.31521(16) 0.0427(4) Uani d . 1 . .
    C C3 0.69279(19) 0.3841(2) 0.19979(19) 0.0416(4) Uani d . 1 . .
    C C4 0.6304(2) 0.5334(2) 0.0717(2) 0.0519(5) Uani d . 1 . .
    H H4 0.6267 0.5457 -0.0229 0.062 Uiso calc R 1 . .
    C C5 0.5774(2) 0.6543(2) 0.1158(2) 0.0515(5) Uani d . 1 . .
    H H5 0.5288 0.7675 0.0565 0.062 Uiso calc R 1 . .
    C C6 0.57725(18) 0.6542(2) 0.35731(19) 0.0400(4) Uani d . 1 . .
    C C7 0.45725(19) 0.8246(2) 0.30619(18) 0.0396(4) Uani d . 1 . .
    C C8 0.3162(2) 0.8596(2) 0.2667(2) 0.0450(4) Uani d . 1 . .
    H H8 0.2986 0.7771 0.2657 0.054 Uiso calc R 1 . .
    C C9 0.2021(2) 1.0156(2) 0.2292(2) 0.0477(5) Uani d . 1 . .
    H H9 0.1077 1.0364 0.2051 0.057 Uiso calc R 1 . .
    C C10 0.2255(2) 1.1425(2) 0.2264(2) 0.0472(5) Uani d . 1 . .
    C C11 0.3665(2) 1.1077(2) 0.2624(2) 0.0490(5) Uani d . 1 . .
    H H11 0.3847 1.1916 0.2597 0.059 Uiso calc R 1 . .
    C C12 0.4818(2) 0.9513(2) 0.3023(2) 0.0451(4) Uani d . 1 . .
    H H12 0.5759 0.9308 0.3267 0.054 Uiso calc R 1 . .
    C C13 0.1000(3) 1.3122(3) 0.1849(3) 0.0705(6) Uani d . 1 . .
    H H13A 0.1319 1.3799 0.2011 0.106 Uiso calc R 1 . .
    H H13B 0.0158 1.3034 0.2439 0.106 Uiso calc R 1 . .
    H H13C 0.0719 1.3618 0.0831 0.106 Uiso calc R 1 . .
    C C14 0.65218(19) 0.5672(2) 0.48724(19) 0.0439(4) Uani d . 1 . .
    H H14 0.7338 0.4666 0.5039 0.053 Uiso calc R 1 . .
    C C15 0.6144(2) 0.6193(2) 0.6020(2) 0.0465(4) Uani d . 1 . .
    H H15 0.5367 0.7228 0.5837 0.056 Uiso calc R 1 . .
    C C16 0.75914(19) 0.2135(2) 0.21612(19) 0.0431(4) Uani d . 1 . .
    C C17 0.8059(2) 0.0785(2) 0.3526(2) 0.0541(5) Uani d . 1 . .
    H H17 0.7965 0.0953 0.4357 0.065 Uiso calc R 1 . .
    C C18 0.8664(2) -0.0813(3) 0.3660(2) 0.0600(5) Uani d . 1 . .
    H H18 0.8978 -0.1702 0.4583 0.072 Uiso calc R 1 . .
    C C19 0.8812(2) -0.1120(3) 0.2463(3) 0.0563(5) Uani d . 1 . .
    C C20 0.8340(2) 0.0235(3) 0.1112(3) 0.0614(6) Uani d . 1 . .
    H H20 0.8430 0.0064 0.0284 0.074 Uiso calc R 1 . .
    C C21 0.7740(2) 0.1837(3) 0.0956(2) 0.0548(5) Uani d . 1 . .
    H H21 0.7432 0.2722 0.0029 0.066 Uiso calc R 1 . .
    C C22 0.9457(3) -0.2851(3) 0.2607(3) 0.0817(8) Uani d . 1 . .
    H H22A 0.9448 -0.3606 0.3615 0.123 Uiso calc R 1 . .
    H H22B 1.0465 -0.3148 0.2285 0.123 Uiso calc R 1 . .
    H H22C 0.8869 -0.2905 0.2013 0.123 Uiso calc R 1 . .
loop_
    _atom_site_aniso_label
    _atom_site_aniso_U_11
    _atom_site_aniso_U_22
    _atom_site_aniso_U_33
    _atom_site_aniso_U_12
    _atom_site_aniso_U_13
    _atom_site_aniso_U_23
    O1 0.0725(10) 0.0569(9) 0.0525(9) -0.0170(7) -0.0167(7) -0.0231(7)
    N1 0.0508(9) 0.0338(8) 0.0399(8) -0.0144(6) -0.0021(6) -0.0144(6)
    N2 0.0462(8) 0.0361(8) 0.0409(8) -0.0128(6) -0.0014(6) -0.0167(6)
    C3 0.0412(9) 0.0424(10) 0.0394(9) -0.0158(8) 0.0026(7) -0.0187(8)
    C4 0.0643(12) 0.0491(11) 0.0379(10) -0.0213(9) 0.0008(8) -0.0182(8)
    C5 0.0641(12) 0.0397(10) 0.0405(10) -0.0178(9) -0.0035(8) -0.0119(8)
    C6 0.0423(9) 0.0363(9) 0.0435(9) -0.0187(8) 0.0016(7) -0.0173(7)
    C7 0.0441(9) 0.0334(9) 0.0386(9) -0.0171(7) -0.0002(7) -0.0127(7)
    C8 0.0505(10) 0.0400(10) 0.0487(10) -0.0225(8) -0.0043(8) -0.0172(8)
    C9 0.0428(10) 0.0464(10) 0.0493(10) -0.0182(8) -0.0047(8) -0.0161(8)
    C10 0.0526(11) 0.0360(9) 0.0432(10) -0.0146(8) -0.0030(8) -0.0121(8)
    C11 0.0620(12) 0.0333(9) 0.0515(11) -0.0230(9) -0.0056(9) -0.0131(8)
    C12 0.0458(10) 0.0401(10) 0.0494(10) -0.0220(8) -0.0037(8) -0.0140(8)
    C13 0.0647(14) 0.0433(12) 0.0827(16) -0.0084(10) -0.0120(11) -0.0206(11)
    C14 0.0445(10) 0.0376(9) 0.0472(10) -0.0147(8) -0.0026(8) -0.0179(8)
    C15 0.0504(10) 0.0400(10) 0.0494(11) -0.0177(8) -0.0057(8) -0.0185(8)
    C16 0.0397(9) 0.0449(10) 0.0449(10) -0.0164(8) 0.0043(7) -0.0224(8)
    C17 0.0643(12) 0.0479(11) 0.0458(11) -0.0184(9) 0.0031(9) -0.0231(9)
    C18 0.0643(13) 0.0425(11) 0.0598(13) -0.0175(10) 0.0041(10) -0.0179(9)
    C19 0.0412(10) 0.0528(12) 0.0819(15) -0.0178(9) 0.0089(9) -0.0391(11)
    C20 0.0588(12) 0.0667(14) 0.0698(14) -0.0182(11) 0.0022(10) -0.0463(12)
    C21 0.0574(12) 0.0539(12) 0.0506(11) -0.0145(9) -0.0029(9) -0.0280(9)
    C22 0.0724(16) 0.0617(15) 0.123(2) -0.0251(12) 0.0162(15) -0.0569(16)
_geom_special_details
;
All e.s.d.'s (except the e.s.d. in the dihedral angle between two l.s. planes)
are estimated using the full covariance matrix. The cell e.s.d.'s are taken
into account individually in the estimation of e.s.d.'s in distances, angles
and torsion angles; correlations between e.s.d.'s in cell parameters are only
used when they are defined by crystal symmetry. An approximate (isotropic)
treatment of cell e.s.d.'s is used for estimating e.s.d.'s involving l.s.
planes.
;
loop_
    _geom_bond_atom_site_label_1
    _geom_bond_atom_site_label_2
    _geom_bond_site_symmetry_2
    _geom_bond_distance
    _geom_bond_publ_flag
    O1 C15 . 1.215(2) ?
    N1 C5 . 1.360(2) ?
    N1 N2 . 1.369(2) ?
    N1 C6 . 1.399(2) ?
    N2 C3 . 1.321(2) ?
    C3 C4 . 1.411(3) ?
    C3 C16 . 1.469(2) ?
    C4 C5 . 1.348(3) ?
    C4 H4 . 0.9300 ?
    C5 H5 . 0.9300 ?
    C6 C14 . 1.344(2) ?
    C6 C7 . 1.480(2) ?
    C7 C12 . 1.388(2) ?
    C7 C8 . 1.388(2) ?
    C8 C9 . 1.377(3) ?
    C8 H8 . 0.9300 ?
    C9 C10 . 1.388(3) ?
    C9 H9 . 0.9300 ?
    C10 C11 . 1.376(3) ?
    C10 C13 . 1.503(3) ?
    C11 C12 . 1.382(3) ?
    C11 H11 . 0.9300 ?
    C12 H12 . 0.9300 ?
    C13 H13A . 0.9600 ?
    C13 H13B . 0.9600 ?
    C13 H13C . 0.9600 ?
    C14 C15 . 1.435(3) ?
    C14 H14 . 0.9300 ?
    C15 H15 . 0.9300 ?
    C16 C21 . 1.379(3) ?
    C16 C17 . 1.387(3) ?
    C17 C18 . 1.384(3) ?
    C17 H17 . 0.9300 ?
    C18 C19 . 1.375(3) ?
    C18 H18 . 0.9300 ?
    C19 C20 . 1.380(3) ?
    C19 C22 . 1.501(3) ?
    C20 C21 . 1.380(3) ?
    C20 H20 . 0.9300 ?
    C21 H21 . 0.9300 ?
    C22 H22A . 0.9600 ?
    C22 H22B . 0.9600 ?
    C22 H22C . 0.9600 ?
loop_
    _geom_angle_atom_site_label_1
    _geom_angle_atom_site_label_2
    _geom_angle_atom_site_label_3
    _geom_angle_site_symmetry_1
    _geom_angle_site_symmetry_3
    _geom_angle
    _geom_angle_publ_flag
    C5 N1 N2 . . 110.87(14) ?
    C5 N1 C6 . . 129.15(15) ?
    N2 N1 C6 . . 119.97(14) ?
    C3 N2 N1 . . 104.85(14) ?
    N2 C3 C4 . . 111.37(16) ?
    N2 C3 C16 . . 120.39(16) ?
    C4 C3 C16 . . 128.20(16) ?
    C5 C4 C3 . . 105.21(17) ?
    C5 C4 H4 . . 127.4 ?
    C3 C4 H4 . . 127.4 ?
    C4 C5 N1 . . 107.70(16) ?
    C4 C5 H5 . . 126.2 ?
    N1 C5 H5 . . 126.2 ?
    C14 C6 N1 . . 119.58(15) ?
    C14 C6 C7 . . 124.72(15) ?
    N1 C6 C7 . . 115.65(14) ?
    C12 C7 C8 . . 118.61(16) ?
    C12 C7 C6 . . 120.61(15) ?
    C8 C7 C6 . . 120.73(15) ?
    C9 C8 C7 . . 120.48(16) ?
    C9 C8 H8 . . 119.8 ?
    C7 C8 H8 . . 119.8 ?
    C8 C9 C10 . . 121.20(17) ?
    C8 C9 H9 . . 119.4 ?
    C10 C9 H9 . . 119.4 ?
    C11 C10 C9 . . 117.95(17) ?
    C11 C10 C13 . . 121.45(18) ?
    C9 C10 C13 . . 120.60(18) ?
    C10 C11 C12 . . 121.59(17) ?
    C10 C11 H11 . . 119.2 ?
    C12 C11 H11 . . 119.2 ?
    C11 C12 C7 . . 120.15(16) ?
    C11 C12 H12 . . 119.9 ?
    C7 C12 H12 . . 119.9 ?
    C10 C13 H13A . . 109.5 ?
    C10 C13 H13B . . 109.5 ?
    H13A C13 H13B . . 109.5 ?
    C10 C13 H13C . . 109.5 ?
    H13A C13 H13C . . 109.5 ?
    H13B C13 H13C . . 109.5 ?
    C6 C14 C15 . . 124.24(16) ?
    C6 C14 H14 . . 117.9 ?
    C15 C14 H14 . . 117.9 ?
    O1 C15 C14 . . 123.68(17) ?
    O1 C15 H15 . . 118.2 ?
    C14 C15 H15 . . 118.2 ?
    C21 C16 C17 . . 118.12(17) ?
    C21 C16 C3 . . 120.56(17) ?
    C17 C16 C3 . . 121.31(16) ?
    C18 C17 C16 . . 120.45(19) ?
    C18 C17 H17 . . 119.8 ?
    C16 C17 H17 . . 119.8 ?
    C19 C18 C17 . . 121.7(2) ?
    C19 C18 H18 . . 119.1 ?
    C17 C18 H18 . . 119.1 ?
    C18 C19 C20 . . 117.22(19) ?
    C18 C19 C22 . . 121.8(2) ?
    C20 C19 C22 . . 120.9(2) ?
    C19 C20 C21 . . 121.90(19) ?
    C19 C20 H20 . . 119.1 ?
    C21 C20 H20 . . 119.1 ?
    C16 C21 C20 . . 120.6(2) ?
    C16 C21 H21 . . 119.7 ?
    C20 C21 H21 . . 119.7 ?
    C19 C22 H22A . . 109.5 ?
    C19 C22 H22B . . 109.5 ?
    H22A C22 H22B . . 109.5 ?
    C19 C22 H22C . . 109.5 ?
    H22A C22 H22C . . 109.5 ?
    H22B C22 H22C . . 109.5 ?
loop_
    _geom_torsion_atom_site_label_1
    _geom_torsion_atom_site_label_2
    _geom_torsion_atom_site_label_3
    _geom_torsion_atom_site_label_4
    _geom_torsion_site_symmetry_1
    _geom_torsion_site_symmetry_2
    _geom_torsion_site_symmetry_3
    _geom_torsion_site_symmetry_4
    _geom_torsion
    _geom_torsion_publ_flag
    C5 N1 N2 C3 . . . . -0.79(19) ?
    C6 N1 N2 C3 . . . . -179.57(15) ?
    N1 N2 C3 C4 . . . . 1.1(2) ?
    N1 N2 C3 C16 . . . . -176.65(15) ?
    N2 C3 C4 C5 . . . . -1.1(2) ?
    C16 C3 C4 C5 . . . . 176.50(18) ?
    C3 C4 C5 N1 . . . . 0.5(2) ?
    N2 N1 C5 C4 . . . . 0.1(2) ?
    C6 N1 C5 C4 . . . . 178.78(17) ?
    C5 N1 C6 C14 . . . . -160.85(19) ?
    N2 N1 C6 C14 . . . . 17.7(2) ?
    C5 N1 C6 C7 . . . . 21.4(3) ?
    N2 N1 C6 C7 . . . . -160.09(14) ?
    C14 C6 C7 C12 . . . . 54.5(2) ?
    N1 C6 C7 C12 . . . . -127.83(17) ?
    C14 C6 C7 C8 . . . . -122.9(2) ?
    N1 C6 C7 C8 . . . . 54.8(2) ?
    C12 C7 C8 C9 . . . . -2.0(3) ?
    C6 C7 C8 C9 . . . . 175.42(16) ?
    C7 C8 C9 C10 . . . . 1.4(3) ?
    C8 C9 C10 C11 . . . . 0.1(3) ?
    C8 C9 C10 C13 . . . . 179.87(19) ?
    C9 C10 C11 C12 . . . . -1.0(3) ?
    C13 C10 C11 C12 . . . . 179.22(19) ?
    C10 C11 C12 C7 . . . . 0.4(3) ?
    C8 C7 C12 C11 . . . . 1.1(3) ?
    C6 C7 C12 C11 . . . . -176.32(16) ?
    N1 C6 C14 C15 . . . . -169.74(16) ?
    C7 C6 C14 C15 . . . . 7.8(3) ?
    C6 C14 C15 O1 . . . . 176.16(18) ?
    N2 C3 C16 C21 . . . . -178.92(17) ?
    C4 C3 C16 C21 . . . . 3.7(3) ?
    N2 C3 C16 C17 . . . . 2.4(3) ?
    C4 C3 C16 C17 . . . . -175.02(19) ?
    C21 C16 C17 C18 . . . . 0.4(3) ?
    C3 C16 C17 C18 . . . . 179.17(18) ?
    C16 C17 C18 C19 . . . . -0.5(3) ?
    C17 C18 C19 C20 . . . . 0.4(3) ?
    C17 C18 C19 C22 . . . . -179.5(2) ?
    C18 C19 C20 C21 . . . . -0.1(3) ?
    C22 C19 C20 C21 . . . . 179.7(2) ?
    C17 C16 C21 C20 . . . . -0.2(3) ?
    C3 C16 C21 C20 . . . . -178.93(17) ?
    C19 C20 C21 C16 . . . . 0.0(3) ?
loop_
    _geom_hbond_atom_site_label_D
    _geom_hbond_atom_site_label_H
    _geom_hbond_atom_site_label_A
    _geom_hbond_site_symmetry_A
    _geom_hbond_distance_DH
    _geom_hbond_distance_HA
    _geom_hbond_distance_DA
    _geom_hbond_angle_DHA
    C22 H22B O1 2_756 0.96 2.60 3.446(3) 147.6
    C9 H9 Cg1 1_465 0.93 2.80 3.690(3) 161
