# Supplementary material for: (E)-3-(4-Methyl­phen­yl)-3-[3-(4-methyl­phen­yl)-1H-pyrazol-1-yl]-2-propenal
Source: Acta Crystallogr Sect E Struct Rep Online. 2008 Oct 31;64(Pt 11):o2243. doi: 10.1107/S1600536808034697 (PMC2959754; doi:10.1107/S1600536808034697)
Supplement: Supplementary file 2 [file e-64-o2243-Isup2.hkl]

#
# h,k,l, Fc-squared, Fo-squared, sigma(Fo-squared) and status flag
#
data_I
_shelx_title ' MNPR2 in P-1'
_shelx_refln_list_code          4
_shelx_F_calc_maximum      142.62
_exptl_crystal_F_000       320.00
_reflns_d_resolution_high  0.8409
 
loop_
 _symmetry_equiv_pos_as_xyz
 'x, y, z'
 '-x, -y, -z'
 
_cell_length_a    10.0560
_cell_length_b    10.0786
_cell_length_c    10.3176
_cell_angle_alpha  62.040
_cell_angle_beta   79.356
_cell_angle_gamma  63.038
 
_shelx_F_squared_multiplier     1.000
 
loop_
 _refln_index_h
 _refln_index_k
 _refln_index_l
 _refln_F_squared_calc
 _refln_F_squared_meas
 _refln_F_squared_sigma
 _refln_observed_status
   1   0   0     2075.19     1415.78     40.28 o
   2   0   0     1297.59     1225.88     14.75 o
   3   0   0       77.71       75.39      0.99 o
   4   0   0      626.07      571.33      6.78 o
   5   0   0        8.78        7.23      0.27 o
   6   0   0        5.75        3.88      0.30 o
   7   0   0       38.43       33.28      0.89 o
   8   0   0        2.51        1.67      0.40 o
   9   0   0       31.22       27.40      1.45 o
  10   0   0        4.58        5.91      0.88 o
 -10   1   0        0.22       -0.24      1.15 o
  -9   1   0        1.39        0.43      0.65 o
  -8   1   0       29.64       28.99      1.17 o
  -7   1   0      146.13      150.55      2.86 o
  -6   1   0       77.10       72.70      1.51 o
  -5   1   0        3.18        3.73      0.22 o
  -4   1   0      255.28      249.23      3.36 o
  -3   1   0      162.73      161.81      1.98 o
  -2   1   0       61.87       44.33      0.59 o
  -1   1   0     2782.35     2695.24     42.21 o
   0   1   0        0.10       -0.06      0.06 o
   1   1   0     1501.93     1652.96     33.71 o
   2   1   0      230.82      194.78      2.77 o
   3   1   0    20340.20    18549.79    663.12 o
   4   1   0      659.24      623.75      7.55 o
   5   1   0      133.08      131.99      1.90 o
   6   1   0       19.31       17.87      0.62 o
   7   1   0       79.51       71.93      1.50 o
   8   1   0        0.64       -0.05      0.30 o
   9   1   0        3.36        0.68      0.97 o
  10   1   0        0.18       -0.60      0.60 o
  11   1   0        0.35       -0.33      0.74 o
  -9   2   0        1.62        1.49      0.65 o
  -8   2   0        0.36       -0.49      0.49 o
  -7   2   0        4.17        2.34      0.42 o
  -6   2   0       72.10       71.10      1.41 o
  -5   2   0       42.68       39.03      0.80 o
  -4   2   0        4.08        4.45      0.21 o
  -3   2   0      206.12      225.08      2.88 o
  -2   2   0       54.54       46.70      0.63 o
  -1   2   0     1417.19     1488.16     19.07 o
   0   2   0      767.94      897.71     10.25 o
   1   2   0       15.97       15.15      0.25 o
   2   2   0     3360.35     3817.91     46.01 o
   3   2   0     1165.45     1174.61     14.16 o
   4   2   0     2143.27     2106.72     24.28 o
   5   2   0      224.86      197.28      2.76 o
   6   2   0     1094.63      945.46     12.75 o
   7   2   0        7.61        4.75      0.48 o
   8   2   0        0.02       -0.31      0.31 o
   9   2   0       17.65       12.72      0.79 o
  10   2   0        0.22       -0.56      0.56 o
  11   2   0        0.62       -0.68      0.68 o
  -8   3   0       15.44       16.12      1.31 o
  -7   3   0       41.87       45.34      1.91 o
  -6   3   0       18.22       17.40      0.84 o
  -5   3   0        3.70        3.07      0.39 o
  -4   3   0      129.47      133.91      2.29 o
  -3   3   0        0.69        2.15      0.19 o
  -2   3   0       21.88       23.33      0.46 o
  -1   3   0      935.98     1149.92     14.05 o
   0   3   0        0.39        1.13      0.11 o
   1   3   0      106.51      108.07      1.34 o
   2   3   0     2704.34     3241.01     39.07 o
   3   3   0     1646.36     1798.05     21.67 o
   4   3   0        5.00        8.17      0.26 o
   5   3   0      294.89      315.43      4.34 o
   6   3   0      239.54      237.75      3.34 o
   7   3   0      768.23      754.18     11.72 o
   8   3   0       35.62       31.20      0.90 o
   9   3   0      211.07      190.17      3.91 o
  10   3   0       10.90        7.73      0.90 o
  11   3   0        0.22        0.45      0.72 o
  -7   4   0       17.76       17.80      1.35 o
  -6   4   0       15.05       15.51      1.68 o
  -5   4   0       65.10       67.22      1.69 o
  -4   4   0       80.04       81.58      2.34 o
  -3   4   0       14.57       16.13      0.56 o
  -2   4   0      113.36      125.34      1.98 o
  -1   4   0      339.32      388.83      5.03 o
   0   4   0      536.36      673.83      7.76 o
   1   4   0       67.61       71.41      0.96 o
   2   4   0      208.20      239.52      2.89 o
   3   4   0      320.72      398.59      4.89 o
   4   4   0      258.96      292.10      4.03 o
   5   4   0      286.64      302.52      3.97 o
   6   4   0      315.66      307.78      4.92 o
   7   4   0       17.97       20.19      0.61 o
   8   4   0        0.95        0.07      0.20 o
   9   4   0        2.27        1.43      0.46 o
  10   4   0      102.97       95.03      3.10 o
  11   4   0       23.37       28.39      1.62 o
  -7   5   0        4.68        5.97      1.02 o
  -6   5   0        0.44       -0.68      0.68 o
  -5   5   0        1.82        1.41      0.69 o
  -4   5   0      192.99      176.86      4.28 o
  -3   5   0        1.46        2.11      0.33 o
  -2   5   0      197.74      210.89      3.36 o
  -1   5   0      100.46      114.41      1.92 o
   0   5   0       26.78       37.46      0.76 o
   1   5   0      329.54      399.91      6.07 o
   2   5   0        0.00       -0.17      0.17 o
   3   5   0       18.23       16.58      0.47 o
   4   5   0       68.82       78.71      1.42 o
   5   5   0      352.06      374.29      5.93 o
   6   5   0        1.35        0.13      0.24 o
   7   5   0       58.07       57.13      1.16 o
   8   5   0        0.09        0.18      0.34 o
   9   5   0        1.26       -0.28      0.44 o
  10   5   0        1.64        1.08      0.67 o
  11   5   0        4.03        2.45      0.76 o
  -5   6   0        5.34        4.29      0.84 o
  -4   6   0        2.14       -0.29      0.75 o
  -3   6   0       24.55       18.39      1.24 o
  -2   6   0        2.03        1.67      0.39 o
  -1   6   0      184.92      163.83      2.70 o
   0   6   0        1.23        2.32      0.31 o
   1   6   0      281.27      310.93      4.82 o
   2   6   0       16.08       20.71      0.60 o
   3   6   0      119.97      138.11      2.25 o
   4   6   0      292.09      342.06      5.19 o
   5   6   0       10.75       15.57      0.56 o
   6   6   0       68.84       68.64      1.33 o
   7   6   0       23.24       23.99      0.73 o
   8   6   0      192.16      193.46      3.98 o
   9   6   0      106.11      105.95      3.34 o
  10   6   0        0.75       -0.66      0.66 o
  11   6   0        1.15        0.54      0.72 o
  -4   7   0       11.92       10.92      1.22 o
  -3   7   0        5.24        6.63      0.90 o
  -2   7   0       25.72       22.72      1.28 o
  -1   7   0       14.29       12.16      0.78 o
   0   7   0        9.89       10.24      0.64 o
   1   7   0        0.09       -0.08      0.30 o
   2   7   0        0.54        0.67      0.31 o
   3   7   0      197.38      214.70      3.43 o
   4   7   0      158.93      164.72      2.70 o
   5   7   0        0.23       -0.28      0.28 o
   6   7   0       39.22       38.33      0.95 o
   7   7   0      102.40      106.72      2.40 o
   8   7   0       14.02       12.41      1.05 o
   9   7   0      106.76      100.46      3.23 o
  10   7   0       14.62       13.32      1.13 o
  11   7   0        3.49        1.95      0.85 o
  -3   8   0        4.82        5.73      0.99 o
  -2   8   0        7.87        8.02      0.97 o
  -1   8   0        9.23        8.32      1.11 o
   0   8   0        7.90        6.99      0.77 o
   1   8   0       31.98       30.03      1.38 o
   2   8   0      162.37      174.53      4.53 o
   3   8   0      129.02      129.34      3.49 o
   4   8   0        1.33        0.65      0.49 o
   5   8   0       19.46       18.75      1.19 o
   6   8   0      110.02      109.84      3.38 o
   7   8   0       56.64       51.87      2.07 o
   8   8   0        0.60       -0.84      0.84 o
   9   8   0        2.77        0.47      1.09 o
  10   8   0       23.37       22.02      2.00 o
  -1   9   0        8.41       10.29      2.16 o
   0   9   0        2.30        1.61      0.70 o
   1   9   0        8.50        9.11      1.09 o
   2   9   0        0.02        0.14      0.61 o
   3   9   0       37.66       38.81      1.58 o
   4   9   0        0.95       -0.54      0.54 o
   5   9   0        0.43       -0.40      0.75 o
   6   9   0       36.08       37.48      2.49 o
   7   9   0        0.33        0.09      0.68 o
   8   9   0       24.33       28.60      1.61 o
   9   9   0       17.23       14.88      1.22 o
   2  10   0        3.05        3.22      0.76 o
   3  10   0        0.01       -0.48      0.59 o
   4  10   0        3.06        1.71      0.67 o
   5  10   0        5.77        5.59      1.34 o
   6  10   0        0.97        0.24      0.78 o
   7  10   0        1.79        1.81      0.81 o
   8  10   0       23.95       22.00      1.54 o
  -6 -10   1       12.03       12.71      1.47 o
  -5 -10   1        4.98        5.67      0.95 o
  -4 -10   1        0.28        0.30      0.67 o
  -8  -9   1       16.98       19.79      1.49 o
  -7  -9   1        9.21       11.06      1.05 o
  -6  -9   1        0.42       -0.30      0.68 o
  -5  -9   1        0.02       -0.65      0.65 o
  -4  -9   1       21.98       21.25      1.28 o
  -3  -9   1       45.38       44.17      1.76 o
  -2  -9   1        9.42        9.70      1.20 o
  -1  -9   1        0.03        0.36      0.70 o
   0  -9   1        0.79        0.87      0.82 o
 -10  -8   1        0.05       -0.31      1.28 o
  -9  -8   1        7.60        3.64      0.87 o
  -8  -8   1        4.78        1.58      1.44 o
  -7  -8   1        0.95       -0.72      0.72 o
  -6  -8   1      194.18      197.32      7.46 o
  -5  -8   1       22.30       25.29      1.30 o
  -4  -8   1       20.31       19.71      1.18 o
  -3  -8   1       34.28       34.43      1.89 o
  -2  -8   1       29.82       31.73      1.98 o
  -1  -8   1       42.41       40.22      1.66 o
   0  -8   1        2.47        1.68      0.81 o
   1  -8   1        9.04        8.48      0.90 o
   2  -8   1        0.76       -0.26      0.66 o
 -10  -7   1       85.10       83.25      2.92 o
  -9  -7   1       17.21       18.18      1.34 o
  -8  -7   1        0.85       -0.17      0.60 o
  -7  -7   1       16.65       13.30      0.75 o
  -6  -7   1       13.56       11.94      0.68 o
  -5  -7   1       32.02       25.52      1.14 o
  -4  -7   1       65.07       64.12      1.59 o
  -3  -7   1      414.72      432.16      7.23 o
  -2  -7   1        6.80        7.89      0.60 o
  -1  -7   1      378.11      395.59      7.30 o
   0  -7   1        6.21        5.13      0.63 o
   1  -7   1       29.78       25.46      1.33 o
   2  -7   1       48.95       44.16      1.79 o
   3  -7   1        0.94        0.28      0.66 o
   4  -7   1        2.22        1.17      0.86 o
 -11  -6   1        2.45        0.93      0.80 o
 -10  -6   1        5.88        6.05      1.48 o
  -9  -6   1        2.88        2.99      0.93 o
  -8  -6   1        4.45        5.37      0.52 o
  -7  -6   1        4.38        2.57      0.49 o
  -6  -6   1       10.56        9.95      0.46 o
  -5  -6   1        0.32       -0.22      0.22 o
  -4  -6   1       25.99       23.21      0.76 o
  -3  -6   1        2.81        3.73      0.36 o
  -2  -6   1      100.94      109.62      2.08 o
  -1  -6   1      569.07      611.94     10.07 o
   0  -6   1      143.58      139.92      2.59 o
   1  -6   1       64.50       66.35      1.48 o
   2  -6   1      102.95       95.61      2.45 o
   3  -6   1        4.36        0.63      0.66 o
   4  -6   1       12.58        9.97      1.08 o
   5  -6   1        6.75        5.11      0.93 o
 -11  -5   1        1.78        1.91      0.79 o
 -10  -5   1        0.22       -0.41      0.62 o
  -9  -5   1       52.03       53.81      1.71 o
  -8  -5   1      119.47      121.52      2.85 o
  -7  -5   1      138.32      142.79      2.46 o
  -6  -5   1        1.69        2.00      0.22 o
  -5  -5   1        4.85        4.69      0.25 o
  -4  -5   1       33.58       48.43      0.92 o
  -3  -5   1        0.78        0.15      0.13 o
  -2  -5   1       53.55       64.98      1.10 o
  -1  -5   1       31.04       40.22      0.78 o
   0  -5   1       19.40       19.25      0.57 o
   1  -5   1      115.13      117.64      2.00 o
   2  -5   1      327.92      346.16      5.39 o
   3  -5   1       73.88       78.47      1.65 o
   4  -5   1       68.66       67.45      2.26 o
   5  -5   1        0.33       -0.63      0.63 o
   6  -5   1        7.56        6.23      0.99 o
 -11  -4   1       73.78       68.13      2.54 o
 -10  -4   1       15.83       17.49      1.27 o
  -9  -4   1       95.08       91.92      2.14 o
  -8  -4   1       49.77       48.78      1.33 o
  -7  -4   1        1.32        1.12      0.22 o
  -6  -4   1      156.61      179.79      2.58 o
  -5  -4   1      104.84      102.57      1.47 o
  -4  -4   1      392.53      438.70      6.00 o
  -3  -4   1       15.03       25.66      0.56 o
  -2  -4   1        1.40        1.52      0.16 o
  -1  -4   1        0.47       -0.09      0.13 o
   0  -4   1       10.78       12.78      0.40 o
   1  -4   1        1.70        2.10      0.21 o
   2  -4   1        8.89       10.92      0.45 o
   3  -4   1       55.23       51.84      1.06 o
   4  -4   1       92.47       90.59      1.66 o
   5  -4   1       83.49       94.43      3.09 o
   6  -4   1       56.68       55.96      2.24 o
   7  -4   1       12.69       11.45      1.17 o
 -11  -3   1       17.01       14.95      1.42 o
 -10  -3   1        5.69        6.69      0.68 o
  -9  -3   1       28.98       30.55      1.11 o
  -8  -3   1      287.64      259.76      4.73 o
  -7  -3   1      142.62      150.66      2.11 o
  -6  -3   1      356.06      383.00      5.27 o
  -5  -3   1      265.89      247.68      3.45 o
  -3  -3   1      424.65      480.03      6.51 o
  -2  -3   1       42.60       51.45      0.87 o
  -1  -3   1        6.13       10.10      0.29 o
   0  -3   1       54.33       55.21      0.86 o
   1  -3   1      235.79      297.53      4.09 o
   2  -3   1      777.41      852.13     10.29 o
   3  -3   1       28.80       29.74      0.68 o
   4  -3   1        1.43       -0.22      0.25 o
   5  -3   1        0.57       -0.28      0.28 o
   6  -3   1       28.31       26.21      1.44 o
   7  -3   1       45.68       54.50      2.20 o
   8  -3   1       40.80       48.85      2.16 o
 -11  -2   1        1.20       -1.15      1.15 o
 -10  -2   1        0.00       -0.54      0.54 o
  -9  -2   1       29.21       27.75      1.01 o
  -7  -2   1       54.68       50.57      0.91 o
  -6  -2   1      150.18      147.78      2.15 o
  -5  -2   1     3083.11     3041.58     37.06 o
  -4  -2   1        9.31       11.16      0.27 o
  -3  -2   1      588.63      650.49      9.28 o
  -2  -2   1      401.84      409.78      5.22 o
  -1  -2   1        2.30        4.43      0.15 o
   0  -2   1      301.27      319.47      4.20 o
   1  -2   1       12.19       17.57      0.32 o
   2  -2   1       39.86       54.46      0.81 o
   3  -2   1        4.97        4.98      0.21 o
   4  -2   1        4.05        4.26      0.33 o
   5  -2   1      400.10      386.79      6.17 o
   6  -2   1      113.64      112.27      2.04 o
   7  -2   1        7.28        6.26      0.99 o
   8  -2   1        8.50        7.83      0.92 o
   9  -2   1       19.91       22.79      1.60 o
 -11  -1   1        0.21        0.17      0.73 o
 -10  -1   1        0.07       -0.58      0.58 o
  -9  -1   1        0.55       -0.39      0.39 o
  -8  -1   1        0.58       -0.40      0.40 o
  -7  -1   1       57.01       55.87      0.97 o
  -6  -1   1      141.88      127.60      1.88 o
  -5  -1   1      167.79      147.33      2.11 o
  -4  -1   1       46.68       38.07      0.63 o
  -3  -1   1      217.49      213.80      2.80 o
  -2  -1   1    12356.11    12077.28    244.55 o
  -1  -1   1     1314.60     1341.12     17.45 o
   0  -1   1       69.84       73.25      1.10 o
   1  -1   1      217.21      197.77      2.57 o
   2  -1   1       47.41       50.53      0.71 o
   3  -1   1      111.40      113.17      1.41 o
   4  -1   1       62.24       70.94      0.96 o
   5  -1   1        1.42        1.05      0.21 o
   6  -1   1       22.78       24.65      0.68 o
   7  -1   1       72.43       72.12      1.44 o
   8  -1   1        8.26        8.95      0.84 o
   9  -1   1        8.02        9.74      0.84 o
  10  -1   1        0.16       -0.63      0.63 o
 -10   0   1       12.84       11.63      2.25 o
  -9   0   1        1.47        2.29      0.53 o
  -8   0   1       66.68       63.52      1.57 o
  -7   0   1       34.66       35.12      0.76 o
  -6   0   1       27.22       23.59      0.53 o
  -5   0   1       16.96       19.46      0.44 o
  -4   0   1      128.33      121.17      1.73 o
  -3   0   1      330.03      308.80      4.45 o
  -2   0   1      613.13      544.30      6.89 o
  -1   0   1        0.11       -0.12      0.19 o
   0   0   1       86.05       61.16      3.19 o
   1   0   1     1308.29     1197.81     13.77 o
   2   0   1       29.67       29.98      0.45 o
   3   0   1        0.24       -0.12      0.12 o
   4   0   1        0.01       -0.10      0.10 o
   5   0   1       15.02       11.59      0.35 o
   6   0   1       23.03       20.06      0.57 o
   7   0   1       41.05       37.70      0.87 o
   8   0   1      103.72       99.43      3.11 o
   9   0   1        4.38        3.45      0.70 o
  10   0   1       15.66       15.92      1.28 o
 -10   1   1        6.70        7.35      0.98 o
  -9   1   1       17.31       18.57      1.28 o
  -8   1   1       33.90       35.96      1.25 o
  -7   1   1      145.70      130.90      2.78 o
  -6   1   1        4.76        3.40      0.24 o
  -5   1   1       45.95       43.66      0.76 o
  -4   1   1       89.10       89.50      1.32 o
  -3   1   1       97.29       98.10      1.49 o
  -2   1   1       84.58       87.35      1.16 o
  -1   1   1       78.58       72.12      0.93 o
   0   1   1        1.09        0.56      0.10 o
   1   1   1      291.68      249.98      5.36 o
   2   1   1     7452.45     6764.10    118.37 o
   3   1   1       46.81       44.03      0.63 o
   4   1   1       54.97       44.48      0.72 o
   5   1   1      124.87      126.20      1.78 o
   6   1   1        0.06       -0.20      0.20 o
   7   1   1        0.12       -0.20      0.20 o
   8   1   1        2.05        2.19      0.31 o
   9   1   1        5.10        4.30      0.72 o
  10   1   1        0.35       -1.00      1.05 o
  11   1   1        5.94        7.99      1.03 o
  -9   2   1        0.25        0.21      0.62 o
  -8   2   1       24.48       23.48      1.09 o
  -7   2   1      102.21       95.83      2.19 o
  -6   2   1      302.78      297.31      4.81 o
  -5   2   1      266.93      266.25      3.74 o
  -4   2   1       57.61       54.49      0.87 o
  -3   2   1       11.91       16.72      0.37 o
  -2   2   1       27.72       21.00      0.38 o
  -1   2   1       43.28       39.11      0.68 o
   0   2   1       20.31       19.62      0.34 o
   1   2   1        5.22        8.57      0.16 o
   2   2   1     1148.33     1210.64     16.28 o
   3   2   1      460.50      439.37      5.62 o
   4   2   1      249.81      229.70      2.85 o
   5   2   1     2665.96     2720.68     36.44 o
   6   2   1       90.81       85.47      1.56 o
   7   2   1       41.52       36.36      0.83 o
   8   2   1        0.46       -0.26      0.26 o
   9   2   1        1.55        0.26      0.56 o
  10   2   1        5.00        2.01      0.70 o
  11   2   1        0.00       -0.66      0.66 o
  -8   3   1        1.47        0.67      0.81 o
  -7   3   1        1.85        0.84      0.45 o
  -6   3   1        0.94       -0.34      0.34 o
  -5   3   1        0.07       -0.20      0.20 o
  -4   3   1       98.93       91.72      1.42 o
  -3   3   1      713.37      717.01      8.93 o
  -2   3   1     1583.80     1700.15     22.14 o
  -1   3   1       49.77       49.37      0.75 o
   0   3   1       42.70       43.31      0.63 o
   1   3   1      509.10      594.50      9.85 o
   2   3   1      240.12      274.06      3.58 o
   3   3   1       81.71       91.37      1.24 o
   4   3   1        7.06        5.77      0.22 o
   5   3   1      281.06      281.40      3.88 o
   6   3   1      303.59      278.89      4.16 o
   7   3   1      424.27      423.76      6.70 o
   8   3   1      177.48      166.89      2.82 o
   9   3   1        4.11        3.75      0.64 o
  10   3   1        3.09        1.82      0.74 o
  11   3   1       13.32       10.49      2.13 o
  -8   4   1        0.40       -0.71      0.71 o
  -7   4   1        1.99        1.66      0.69 o
  -6   4   1        3.51        3.60      0.50 o
  -5   4   1        7.28        7.68      0.54 o
  -4   4   1        1.89        0.54      0.23 o
  -3   4   1        5.77        5.51      0.29 o
  -2   4   1       48.22       55.27      0.90 o
  -1   4   1       47.63       50.83      0.81 o
   0   4   1      751.91      877.58     12.99 o
   1   4   1      253.56      282.94      4.01 o
   2   4   1      111.72      146.45      2.22 o
   3   4   1       45.52       59.03      0.99 o
   4   4   1        1.54        1.88      0.22 o
   5   4   1        4.94        2.90      0.18 o
   6   4   1       70.33       69.75      1.28 o
   7   4   1        6.52        5.23      0.31 o
   8   4   1       30.47       26.56      0.73 o
   9   4   1       75.38       67.74      1.96 o
  10   4   1       41.41       48.34      1.96 o
  11   4   1       70.32       67.68      2.52 o
  -7   5   1        6.03        7.36      1.01 o
  -6   5   1        0.12       -0.56      0.63 o
  -5   5   1       22.87       20.12      1.09 o
  -4   5   1       14.22       12.02      0.67 o
  -3   5   1       10.11       11.10      0.50 o
  -2   5   1       79.72       85.70      1.37 o
  -1   5   1        0.02       -0.16      0.16 o
   0   5   1       11.58       13.16      0.37 o
   1   5   1      586.14      678.22      9.14 o
   2   5   1      295.50      383.66      5.44 o
   3   5   1      666.53      840.94     11.58 o
   4   5   1      652.48      770.50     11.17 o
   5   5   1        7.65        9.17      0.35 o
   6   5   1       36.04       35.79      0.75 o
   7   5   1       21.46       18.39      0.59 o
   8   5   1       64.43       58.76      1.21 o
   9   5   1       30.93       28.57      1.43 o
  10   5   1        9.85        8.75      0.86 o
  11   5   1       29.20       27.32      1.54 o
  -6   6   1        0.90        1.09      0.77 o
  -5   6   1        0.01        0.23      0.91 o
  -4   6   1        0.51        1.15      0.49 o
  -3   6   1       10.52        7.62      0.57 o
  -2   6   1       13.50       12.11      0.60 o
  -1   6   1        2.86        1.92      0.25 o
   0   6   1       60.87       67.47      1.07 o
   1   6   1      319.73      348.35      4.91 o
   2   6   1        1.39        1.27      0.22 o
   3   6   1        3.97        6.30      0.31 o
   4   6   1       84.06       85.68      1.45 o
   5   6   1        8.36        8.71      0.41 o
   6   6   1      143.87      143.57      2.44 o
   7   6   1      191.47      199.73      3.33 o
   8   6   1       84.76       89.01      1.84 o
   9   6   1       12.37       13.15      1.05 o
  10   6   1       15.51       13.72      1.03 o
  11   6   1        1.15        0.53      0.68 o
  -5   7   1        9.18       10.67      1.13 o
  -4   7   1        3.05        3.00      0.97 o
  -3   7   1        4.08        2.09      0.80 o
  -2   7   1       14.60        9.41      0.62 o
  -1   7   1        0.33       -0.08      0.34 o
   0   7   1        5.95        6.01      0.48 o
   1   7   1      317.47      311.70      4.65 o
   2   7   1       52.39       54.73      1.21 o
   3   7   1        1.19        1.32      0.35 o
   4   7   1       94.04       99.16      1.86 o
   5   7   1        0.00       -0.22      0.22 o
   6   7   1        4.35        4.61      0.35 o
   7   7   1       16.01       18.37      0.67 o
   8   7   1        6.38        6.64      0.65 o
   9   7   1       10.05       10.88      0.93 o
  10   7   1        7.96        7.49      1.60 o
  11   7   1        0.24       -0.66      0.66 o
  -3   8   1        1.18        1.15      0.81 o
  -2   8   1        0.00       -0.30      0.60 o
  -1   8   1        0.13       -0.14      0.55 o
   0   8   1        7.12        5.93      0.57 o
   1   8   1       53.95       53.47      1.37 o
   2   8   1       16.00       15.92      0.75 o
   3   8   1       76.21       77.51      1.74 o
   4   8   1       10.54       10.45      0.52 o
   5   8   1        8.56        7.38      0.54 o
   6   8   1        0.54       -0.31      0.35 o
   7   8   1        9.34       10.36      0.86 o
   8   8   1        0.00       -0.13      0.55 o
   9   8   1        0.09        0.45      0.64 o
  10   8   1       41.56       39.66      1.86 o
  11   8   1        5.50        3.11      0.86 o
  -2   9   1        1.27        0.05      0.75 o
  -1   9   1        0.00        0.08      0.69 o
   0   9   1        1.43        1.48      0.69 o
   1   9   1       11.03       11.27      0.87 o
   2   9   1        5.54        5.37      0.70 o
   3   9   1       11.38       12.63      1.96 o
   4   9   1       50.02       52.16      1.54 o
   5   9   1        5.25        4.58      1.23 o
   6   9   1       31.42       31.88      1.59 o
   7   9   1        0.04        0.36      0.74 o
   8   9   1        0.00       -0.25      0.61 o
   9   9   1        0.36       -0.58      0.66 o
  10   9   1        1.53        1.66      0.83 o
   1  10   1        1.03        2.15      0.81 o
   2  10   1        0.34       -0.56      0.56 o
   3  10   1        1.81        1.87      0.66 o
   4  10   1        2.88        2.45      0.73 o
   5  10   1        1.07        0.23      0.91 o
   6  10   1        1.62        1.92      0.73 o
   7  10   1       39.67       41.00      1.89 o
   8  10   1       16.54       16.87      1.50 o
   9  10   1        1.07        1.32      0.79 o
   5  11   1        0.01       -0.71      0.71 o
  -7  -9   2        8.14        9.25      1.06 o
  -6  -9   2       13.12       12.79      1.50 o
  -5  -9   2        0.12       -0.60      0.60 o
  -4  -9   2        5.07        7.25      0.85 o
  -3  -9   2        6.31        7.55      0.92 o
  -2  -9   2        0.27       -0.63      0.63 o
  -1  -9   2        0.10       -0.62      0.62 o
  -9  -8   2        2.12       -0.64      1.65 o
  -8  -8   2        0.37       -0.81      0.81 o
  -7  -8   2       20.12       21.08      1.47 o
  -6  -8   2       29.37       32.06      1.50 o
  -5  -8   2       91.78       94.30      3.03 o
  -4  -8   2       23.22       23.68      1.75 o
  -3  -8   2       70.14       68.76      2.34 o
  -2  -8   2       91.77       86.85      2.65 o
  -1  -8   2       26.45       26.20      2.37 o
   0  -8   2        0.78        0.17      0.64 o
   1  -8   2        0.07       -0.66      0.66 o
 -10  -7   2        0.06        0.53      0.79 o
  -9  -7   2       20.85       21.06      1.43 o
  -8  -7   2        4.09        2.51      0.59 o
  -7  -7   2        0.38       -0.45      0.45 o
  -6  -7   2        1.91       -0.23      0.45 o
  -5  -7   2        1.00       -0.51      0.51 o
  -4  -7   2       95.06       96.69      2.14 o
  -3  -7   2      167.46      178.85      3.54 o
  -2  -7   2        0.00       -0.42      0.42 o
  -1  -7   2        1.64        1.18      0.57 o
   0  -7   2        0.40        0.08      0.56 o
   1  -7   2       17.36       14.05      1.04 o
   2  -7   2        9.51        6.77      0.84 o
   3  -7   2        0.80       -0.69      0.69 o
 -10  -6   2        0.02        0.60      0.73 o
  -9  -6   2       38.66       39.77      1.47 o
  -8  -6   2       29.26       32.22      1.10 o
  -7  -6   2        0.31        0.28      0.37 o
  -6  -6   2       24.46       23.98      0.88 o
  -5  -6   2        6.63        5.04      0.46 o
  -4  -6   2        2.21        0.62      0.35 o
  -3  -6   2        0.59       -0.25      0.25 o
  -2  -6   2        2.17        2.11      0.38 o
  -1  -6   2      263.07      269.31      5.07 o
   0  -6   2       21.90       21.03      0.94 o
   1  -6   2       69.97       65.23      1.64 o
   2  -6   2        0.46       -0.52      0.52 o
   3  -6   2        1.71       -0.16      0.63 o
   4  -6   2        0.34       -0.62      0.62 o
 -11  -5   2        0.95       -0.27      0.69 o
 -10  -5   2        2.20        1.65      0.71 o
  -9  -5   2       66.91       67.60      1.75 o
  -8  -5   2      108.49      109.39      2.45 o
  -7  -5   2       20.55       23.50      0.87 o
  -6  -5   2        2.09        3.15      0.37 o
  -5  -5   2       33.93       41.64      0.75 o
  -4  -5   2        4.11        4.17      0.25 o
  -3  -5   2        6.43        7.19      0.30 o
  -2  -5   2        5.39        5.32      0.27 o
  -1  -5   2        0.85        0.77      0.20 o
   0  -5   2        7.41        9.23      0.37 o
   1  -5   2      153.41      161.86      2.67 o
   2  -5   2      178.95      171.73      3.42 o
   3  -5   2        3.72        4.16      0.55 o
   4  -5   2      112.63      102.24      3.08 o
   5  -5   2        0.22       -0.70      0.70 o
   6  -5   2        3.96        3.94      0.97 o
 -11  -4   2        4.29        6.43      0.88 o
 -10  -4   2        6.73        5.18      0.63 o
  -9  -4   2        0.23       -0.39      0.39 o
  -8  -4   2        0.38       -0.27      0.35 o
  -7  -4   2       35.13       36.06      1.05 o
  -6  -4   2       29.60       29.65      0.63 o
  -5  -4   2      140.58      144.92      2.12 o
  -4  -4   2       79.87       84.24      1.30 o
  -3  -4   2      248.98      310.54      4.30 o
  -2  -4   2       18.96       14.96      0.40 o
  -1  -4   2        2.58        1.68      0.18 o
   0  -4   2      234.22      268.65      3.64 o
   1  -4   2       45.70       58.58      0.97 o
   2  -4   2       15.35       16.57      0.49 o
   3  -4   2        2.87        2.24      0.33 o
   4  -4   2      233.51      240.04      4.63 o
   5  -4   2       39.61       42.98      2.14 o
   6  -4   2       12.13       10.35      1.09 o
   7  -4   2        4.94        0.83      0.87 o
 -11  -3   2        2.00        1.81      0.76 o
 -10  -3   2        0.01       -0.37      0.44 o
  -9  -3   2       18.52       20.33      0.79 o
  -8  -3   2        0.25        0.25      0.33 o
  -7  -3   2       13.59       16.53      0.70 o
  -6  -3   2       23.45       24.00      0.62 o
  -5  -3   2        4.55        4.98      0.24 o
  -4  -3   2       97.34      100.35      1.57 o
  -3  -3   2        7.99       11.35      0.35 o
  -2  -3   2       11.38       13.67      0.52 o
  -1  -3   2       26.38       30.98      0.57 o
   0  -3   2        2.43        2.15      0.16 o
   1  -3   2      186.92      229.60      3.02 o
   2  -3   2        4.06        4.94      0.25 o
   3  -3   2       17.25       17.70      0.47 o
   4  -3   2       54.22       54.55      1.21 o
   5  -3   2       65.72       63.99      1.57 o
   6  -3   2        0.78        0.53      0.65 o
   7  -3   2      107.44      123.24      3.92 o
   8  -3   2        6.63        7.86      1.11 o
 -11  -2   2        0.51       -0.48      0.58 o
 -10  -2   2        3.05        2.64      0.50 o
  -9  -2   2        3.50        1.72      0.39 o
  -8  -2   2        0.64        0.03      0.29 o
  -7  -2   2       15.39       18.27      0.53 o
  -6  -2   2        0.14        0.27      0.16 o
  -5  -2   2       17.22       22.34      0.51 o
  -4  -2   2       11.84        7.92      0.52 o
  -3  -2   2      111.64      113.11      1.65 o
  -2  -2   2       18.37       19.16      0.43 o
  -1  -2   2      215.21      220.42      3.60 o
   0  -2   2      358.09      366.25      5.09 o
   1  -2   2      261.14      299.94      4.09 o
   2  -2   2        3.08        1.72      0.16 o
   3  -2   2      157.06      171.20      2.32 o
   4  -2   2        0.33        0.13      0.17 o
   5  -2   2       12.50       12.03      0.56 o
   6  -2   2       47.60       44.37      1.31 o
   7  -2   2        0.78       -0.11      0.84 o
   8  -2   2       44.09       48.65      2.82 o
   9  -2   2        0.03        0.60      0.87 o
 -10  -1   2        0.20       -0.48      0.48 o
  -9  -1   2        0.21       -0.33      0.33 o
  -8  -1   2        6.45        5.55      0.43 o
  -7  -1   2        7.03        5.48      0.30 o
  -6  -1   2       55.68       57.53      0.97 o
  -5  -1   2      242.28      224.52      3.15 o
  -4  -1   2        0.89        4.17      0.23 o
  -3  -1   2      410.32      418.53      5.40 o
  -2  -1   2      262.49      263.86      3.83 o
  -1  -1   2      742.74      724.60     14.54 o
   0  -1   2        2.88        2.29      0.15 o
   1  -1   2       29.96       35.12      0.54 o
   2  -1   2      286.29      315.82      4.30 o
   3  -1   2       36.26       41.25      0.67 o
   4  -1   2       46.10       40.50      0.68 o
   5  -1   2       21.60       22.26      0.52 o
   6  -1   2      201.49      204.59      3.39 o
   7  -1   2      251.61      258.39      4.62 o
   8  -1   2       30.65       27.70      1.24 o
   9  -1   2        1.97        1.02      0.65 o
 -10   0   2        0.38       -0.60      0.60 o
  -9   0   2       53.51       50.40      1.40 o
  -8   0   2       12.92       12.07      0.67 o
  -7   0   2        0.21       -0.09      0.28 o
  -6   0   2        1.11        0.83      0.19 o
  -5   0   2       44.85       33.38      0.65 o
  -4   0   2       16.67        8.00      0.25 o
  -3   0   2       15.73       12.50      0.26 o
  -2   0   2     1865.96     1672.37     22.82 o
  -1   0   2       11.69        8.12      0.19 o
   0   0   2    11167.84     9642.72    395.17 o
   1   0   2      217.64      204.88      2.99 o
   2   0   2      297.16      261.98      3.19 o
   3   0   2       77.70       71.98      1.03 o
   4   0   2       45.51       42.42      0.64 o
   5   0   2      158.54      175.99      2.60 o
   6   0   2        0.09        1.15      0.21 o
   7   0   2        5.38        5.60      0.40 o
   8   0   2       11.65       12.54      0.85 o
   9   0   2        0.10       -0.32      0.60 o
  10   0   2       41.62       52.71      2.62 o
 -10   1   2        3.94        3.69      1.39 o
  -9   1   2       27.23       29.17      1.24 o
  -8   1   2       26.16       24.99      0.94 o
  -7   1   2       90.32       87.84      2.15 o
  -6   1   2        0.47        0.51      0.20 o
  -5   1   2       26.94       24.53      0.54 o
  -4   1   2       35.45       26.65      0.55 o
  -3   1   2      140.21      130.48      1.83 o
  -2   1   2      496.58      441.57      5.70 o
  -1   1   2        5.01        4.59      0.20 o
   0   1   2     2566.19     2353.36    104.25 o
   1   1   2      124.46       96.85      3.64 o
   2   1   2     1197.46     1065.97     12.29 o
   3   1   2     2003.68     1983.46     27.26 o
   4   1   2      113.49      119.95      1.70 o
   5   1   2        7.16        4.75      0.21 o
   6   1   2       55.38       51.72      0.92 o
   7   1   2       14.36       11.20      0.53 o
   8   1   2       37.34       37.82      1.12 o
   9   1   2       22.87       23.68      1.35 o
  10   1   2        6.69        4.92      0.82 o
  -9   2   2        1.29       -0.21      0.65 o
  -8   2   2        0.24       -0.37      0.41 o
  -7   2   2        1.39        2.36      0.45 o
  -6   2   2       58.38       57.79      1.27 o
  -5   2   2      175.48      166.63      2.58 o
  -4   2   2       48.20       48.56      0.86 o
  -3   2   2        5.73        6.07      0.23 o
  -2   2   2      110.10      118.08      1.66 o
  -1   2   2      361.98      325.47      5.25 o
   0   2   2      672.89      647.80      8.40 o
   1   2   2     2197.66     2076.90     30.07 o
   2   2   2       63.09       60.46      0.81 o
   3   2   2      158.88      130.46      1.76 o
   4   2   2      140.22      111.37      1.63 o
   5   2   2      359.72      383.02      5.09 o
   6   2   2       16.98       12.55      0.40 o
   7   2   2        4.52        2.47      0.26 o
   8   2   2        1.70        0.72      0.29 o
   9   2   2        1.49        1.36      0.54 o
  10   2   2       15.92       12.64      1.03 o
  11   2   2        9.10        7.14      1.23 o
  -8   3   2       10.98       11.74      0.86 o
  -7   3   2       23.30       22.02      0.84 o
  -6   3   2        6.25        4.89      0.44 o
  -5   3   2       30.93       26.14      0.61 o
  -4   3   2      150.61      141.59      1.94 o
  -3   3   2      109.66      110.62      1.56 o
  -2   3   2      511.42      569.74      7.49 o
  -1   3   2      149.83      155.67      2.17 o
   0   3   2      162.92      157.28      2.08 o
   1   3   2      698.71      782.25     10.09 o
   2   3   2      478.90      503.64      6.50 o
   3   3   2      480.43      485.27      6.96 o
   4   3   2      541.70      491.06      7.04 o
   5   3   2        1.19        1.11      0.13 o
   6   3   2        2.95        7.56      0.46 o
   7   3   2      153.21      168.50      2.57 o
   8   3   2       45.03       48.83      1.13 o
   9   3   2       45.71       41.24      1.19 o
  10   3   2       12.61       10.85      0.92 o
  11   3   2        0.74        0.07      0.68 o
  -8   4   2        5.14        4.12      0.86 o
  -7   4   2        3.69        4.21      0.63 o
  -6   4   2        0.07       -0.34      0.34 o
  -5   4   2       30.03       30.32      0.88 o
  -4   4   2        4.37        3.45      0.28 o
  -3   4   2        2.62        2.84      0.22 o
  -2   4   2      336.90      344.61      4.87 o
  -1   4   2      839.66      946.10     13.07 o
   0   4   2      113.44      135.75      1.87 o
   1   4   2      143.05      210.71      2.71 o
   2   4   2        0.97        1.48      0.12 o
   3   4   2       94.88      117.69      1.68 o
   4   4   2       92.50       83.06      1.30 o
   5   4   2        3.38        1.47      0.15 o
   6   4   2       57.03       56.24      0.94 o
   7   4   2       35.99       29.89      0.64 o
   8   4   2       19.33       19.12      0.64 o
   9   4   2       52.14       48.17      1.31 o
  10   4   2        5.98        7.41      0.80 o
  11   4   2       22.09       25.88      1.53 o
  -7   5   2        8.64       10.90      1.17 o
  -6   5   2        2.86        1.57      0.54 o
  -5   5   2       16.04       16.17      0.79 o
  -4   5   2        2.05        1.13      0.37 o
  -3   5   2        3.95        5.32      0.34 o
  -2   5   2       21.47       18.04      0.49 o
  -1   5   2        1.69        1.21      0.18 o
   0   5   2       63.86       77.62      1.22 o
   1   5   2      674.93      779.03     10.74 o
   2   5   2       99.39      119.92      1.76 o
   3   5   2      150.83      182.70      2.59 o
   4   5   2      160.61      185.64      2.62 o
   5   5   2       24.47       20.61      0.48 o
   6   5   2       15.12       10.66      0.37 o
   7   5   2        0.07       -0.04      0.17 o
   8   5   2       18.13       18.09      0.64 o
   9   5   2        0.02       -0.30      0.30 o
  10   5   2        2.42        1.70      0.74 o
  11   5   2        5.10        5.30      0.79 o
  -6   6   2        8.32        6.39      0.95 o
  -5   6   2       29.08       31.19      1.30 o
  -4   6   2        0.59        0.02      0.40 o
  -3   6   2       41.11       33.62      1.05 o
  -2   6   2       11.85       10.99      0.60 o
  -1   6   2        3.78        2.79      0.25 o
   0   6   2       28.67       32.97      0.68 o
   1   6   2        0.20       -0.10      0.16 o
   2   6   2       12.76       11.48      0.41 o
   3   6   2       21.34       35.44      0.65 o
   4   6   2      525.44      601.55      8.19 o
   5   6   2       69.83       76.99      1.23 o
   6   6   2        9.13        8.92      0.36 o
   7   6   2       89.01       82.90      1.54 o
   8   6   2       49.03       47.77      1.30 o
   9   6   2       63.02       63.35      1.89 o
  10   6   2        8.94        8.56      0.87 o
  11   6   2        8.23        8.10      0.89 o
  -5   7   2        0.41       -0.33      0.71 o
  -4   7   2        0.13       -0.60      0.60 o
  -3   7   2       48.68       41.96      1.42 o
  -2   7   2       35.91       34.62      1.12 o
  -1   7   2        3.87        4.34      0.47 o
   0   7   2      224.51      222.37      4.05 o
   1   7   2        1.01        1.27      0.23 o
   2   7   2       72.20       75.66      1.36 o
   3   7   2       26.35       28.51      0.60 o
   4   7   2        6.18        5.30      0.30 o
   5   7   2       63.50       76.97      1.26 o
   6   7   2        1.10        1.35      0.23 o
   7   7   2      117.91      118.98      2.13 o
   8   7   2       72.42       70.28      1.73 o
   9   7   2       93.98       90.06      2.48 o
  10   7   2        0.03       -1.16      1.16 o
  11   7   2        0.22       -0.12      0.67 o
  -4   8   2        2.78        2.80      0.85 o
  -3   8   2        3.64        2.66      0.76 o
  -2   8   2        1.89        0.19      0.49 o
  -1   8   2        6.71        3.41      0.50 o
   0   8   2       35.67       34.81      1.14 o
   1   8   2       10.63       11.34      0.66 o
   2   8   2      226.98      238.88      4.50 o
   3   8   2        0.27       -0.30      0.30 o
   4   8   2        8.58        7.80      0.45 o
   5   8   2        5.11        4.05      0.43 o
   6   8   2       21.71       22.14      0.85 o
   7   8   2        7.00        6.43      0.50 o
   8   8   2       55.37       58.82      1.59 o
   9   8   2       18.80       19.71      1.29 o
  10   8   2        5.05        4.58      0.84 o
  11   8   2        0.71       -0.49      0.88 o
  -2   9   2        1.40        0.98      0.75 o
  -1   9   2        6.34        7.66      1.33 o
   0   9   2        1.43        0.38      0.59 o
   1   9   2        2.21        1.95      0.72 o
   2   9   2      102.54       97.48      2.28 o
   3   9   2       48.35       46.82      1.17 o
   4   9   2        0.04       -0.33      0.33 o
   5   9   2       20.11       18.82      0.88 o
   6   9   2        1.52       -0.01      0.47 o
   7   9   2        5.19        5.62      0.65 o
   8   9   2        4.39        5.02      0.76 o
   9   9   2        0.20       -0.57      0.57 o
  10   9   2        0.30       -0.64      0.64 o
   0  10   2       15.58       15.96      1.72 o
   1  10   2        0.04       -0.19      0.64 o
   2  10   2        1.05        0.83      0.78 o
   3  10   2        0.11       -0.22      0.52 o
   4  10   2        0.01       -0.51      0.85 o
   5  10   2       18.50       19.67      1.35 o
   6  10   2       18.89       16.97      1.89 o
   7  10   2        2.18        2.05      0.73 o
   8  10   2        2.54        2.01      1.01 o
   9  10   2        4.23        4.86      1.35 o
   3  11   2       20.70       24.96      1.59 o
   4  11   2        0.36       -0.13      0.72 o
   5  11   2        4.76        5.95      0.89 o
   6  11   2        0.15       -0.68      0.68 o
   7  11   2        0.99        0.89      0.77 o
  -8  -8   3        0.23       -0.70      0.70 o
  -7  -8   3        0.03       -0.60      0.70 o
  -6  -8   3       46.11       48.94      1.86 o
  -5  -8   3        9.43        8.38      0.91 o
  -4  -8   3       36.91       36.26      1.63 o
  -3  -8   3       63.33       66.74      2.26 o
  -2  -8   3        0.61       -0.65      0.98 o
  -1  -8   3        0.40       -0.69      0.69 o
   0  -8   3       16.48       16.31      1.94 o
  -9  -7   3        1.62        0.36      0.73 o
  -8  -7   3        0.07       -0.49      0.49 o
  -7  -7   3        0.46       -0.48      0.48 o
  -6  -7   3        3.38        1.44      0.50 o
  -5  -7   3        8.16        5.13      0.61 o
  -4  -7   3        9.18        9.14      0.66 o
  -3  -7   3      152.43      161.99      3.38 o
  -2  -7   3        4.14        3.50      0.54 o
  -1  -7   3        4.49        4.63      0.65 o
   0  -7   3       18.75       19.31      1.26 o
   1  -7   3        0.35        0.14      1.00 o
   2  -7   3        0.13       -0.92      0.92 o
 -10  -6   3       51.73       57.19      2.32 o
  -9  -6   3        7.53        9.41      0.79 o
  -8  -6   3        6.14        7.51      0.61 o
  -7  -6   3        0.15       -0.38      0.38 o
  -6  -6   3        0.15       -0.35      0.35 o
  -5  -6   3        0.27       -0.35      0.35 o
  -4  -6   3        0.15       -0.40      0.40 o
  -3  -6   3       12.73       10.60      0.60 o
  -2  -6   3       51.62       47.65      1.33 o
  -1  -6   3      376.99      390.87      7.20 o
   0  -6   3        0.80       -0.51      0.51 o
   1  -6   3        6.25        4.59      0.57 o
   2  -6   3        0.07       -0.51      0.51 o
   3  -6   3        7.98        7.03      0.89 o
   4  -6   3        2.51        0.85      0.80 o
 -10  -5   3        0.00       -0.62      0.62 o
  -9  -5   3        7.83        7.73      0.64 o
  -8  -5   3        0.08        0.87      0.42 o
  -7  -5   3        0.83        0.59      0.37 o
  -6  -5   3        2.54        3.44      0.41 o
  -5  -5   3       20.15       22.16      0.82 o
  -4  -5   3       40.75       43.68      0.97 o
  -3  -5   3        6.77        6.05      0.34 o
  -2  -5   3       15.21       14.05      0.51 o
  -1  -5   3       14.03       14.06      0.56 o
   0  -5   3       16.07       16.33      0.75 o
   1  -5   3       62.08       60.04      1.50 o
   2  -5   3      394.99      391.47      7.27 o
   3  -5   3       26.48       25.62      1.23 o
   4  -5   3        3.89        1.31      0.93 o
   5  -5   3       16.32       18.53      1.33 o
 -10  -4   3        0.80        0.33      0.51 o
  -9  -4   3        0.41       -0.40      0.40 o
  -8  -4   3        0.87        0.60      0.39 o
  -7  -4   3       55.72       55.30      1.41 o
  -6  -4   3       94.84      102.25      2.29 o
  -5  -4   3        1.65        2.19      0.26 o
  -4  -4   3       15.86       19.80      0.54 o
  -3  -4   3        3.13        3.86      0.27 o
  -2  -4   3        6.61        4.76      0.29 o
  -1  -4   3        1.50        0.81      0.18 o
   0  -4   3       16.95       14.94      0.50 o
   1  -4   3       19.72       19.59      0.53 o
   2  -4   3       53.42       47.88      1.25 o
   3  -4   3       54.33       53.92      1.94 o
   4  -4   3       38.61       43.62      1.53 o
   5  -4   3      136.63      148.53      4.10 o
   6  -4   3        3.95        3.67      0.83 o
 -10  -3   3        1.90        2.66      0.56 o
  -9  -3   3        0.51        1.05      0.40 o
  -8  -3   3        0.37       -0.08      0.31 o
  -7  -3   3       39.67       42.53      1.04 o
  -6  -3   3        0.35        0.09      0.17 o
  -5  -3   3       51.07       45.54      0.91 o
  -4  -3   3      255.08      232.29      3.49 o
  -3  -3   3      458.81      528.35      7.71 o
  -2  -3   3      143.65      155.67      4.09 o
  -1  -3   3      127.14      146.48      2.26 o
   0  -3   3       66.74       57.00      1.03 o
   1  -3   3      150.03      145.59      2.18 o
   2  -3   3      254.69      246.20      3.37 o
   3  -3   3        2.32        0.60      0.22 o
   4  -3   3       23.45       20.82      1.10 o
   5  -3   3       39.73       37.88      1.36 o
   6  -3   3       65.80       71.83      2.05 o
   7  -3   3       14.88       20.37      1.56 o
 -10  -2   3        9.21        8.77      0.64 o
  -9  -2   3        0.64        1.10      0.37 o
  -8  -2   3        4.59        4.79      0.40 o
  -7  -2   3       12.41       10.69      0.52 o
  -6  -2   3        3.43        2.16      0.21 o
  -5  -2   3       18.49       19.93      0.46 o
  -4  -2   3       40.61       40.49      0.70 o
  -3  -2   3        0.78        1.21      0.23 o
  -2  -2   3      315.28      306.95      6.18 o
  -1  -2   3      185.95      176.10      2.64 o
   0  -2   3      408.46      428.24      6.01 o
   1  -2   3       60.41       59.75      0.92 o
   2  -2   3       15.95       17.40      0.44 o
   3  -2   3        7.47        7.17      0.29 o
   4  -2   3       97.13      103.44      1.56 o
   5  -2   3      449.42      444.63      8.13 o
   6  -2   3       36.18       34.47      1.11 o
   7  -2   3       14.06       19.89      1.38 o
   8  -2   3       28.43       33.23      1.82 o
 -10  -1   3        1.21        2.04      0.51 o
  -9  -1   3        0.07       -0.23      0.35 o
  -8  -1   3       15.53       15.24      0.65 o
  -7  -1   3        0.40       -0.08      0.23 o
  -6  -1   3       19.26       14.91      0.43 o
  -5  -1   3       50.05       46.39      0.81 o
  -4  -1   3      134.16      128.05      1.85 o
  -3  -1   3       26.36       20.31      0.37 o
  -2  -1   3      256.76      236.59      3.28 o
  -1  -1   3      237.97      231.59      3.96 o
   0  -1   3       42.91       35.71      0.83 o
   1  -1   3      437.85      454.65      6.35 o
   2  -1   3      182.62      208.83      2.82 o
   3  -1   3      245.42      267.16      3.47 o
   4  -1   3       93.57       98.16      1.53 o
   5  -1   3       25.57       28.47      0.61 o
   6  -1   3      132.71      142.82      2.87 o
   7  -1   3        7.10        8.58      0.74 o
   8  -1   3       24.58       25.94      1.50 o
   9  -1   3        4.48        2.17      0.85 o
 -10   0   3        0.01       -0.40      0.46 o
  -9   0   3        0.11        0.09      0.37 o
  -8   0   3        9.54        9.79      0.53 o
  -7   0   3       25.43       29.52      0.83 o
  -6   0   3       11.66        8.94      0.35 o
  -5   0   3        9.30        5.07      0.23 o
  -4   0   3      111.35       92.69      1.38 o
  -3   0   3       52.18       37.55      0.61 o
  -2   0   3      381.13      378.87      5.55 o
  -1   0   3     3996.16     3555.67     66.53 o
   0   0   3      366.10      329.59      9.16 o
   1   0   3      132.66      129.37      2.80 o
   2   0   3       67.71       52.05      0.81 o
   3   0   3       36.84       44.08      0.67 o
   4   0   3      157.63      182.96      2.57 o
   5   0   3       21.58       20.24      0.45 o
   6   0   3       51.10       48.80      0.82 o
   7   0   3      124.20      121.70      2.35 o
   8   0   3       77.09       78.68      1.94 o
   9   0   3        5.19        5.82      0.74 o
  10   0   3        2.95        3.16      0.78 o
  -9   1   3        9.66       10.83      0.65 o
  -8   1   3       27.43       28.51      0.93 o
  -7   1   3       35.27       32.06      0.90 o
  -6   1   3        2.41        2.30      0.22 o
  -5   1   3        4.80        3.70      0.22 o
  -4   1   3      143.76      140.44      2.04 o
  -3   1   3       40.14       32.89      0.55 o
  -2   1   3       53.64       48.92      0.78 o
  -1   1   3     1505.17     1378.32     24.10 o
   0   1   3       24.51       28.49      1.57 o
   1   1   3      538.84      450.74     14.33 o
   2   1   3      103.24      103.64      1.49 o
   3   1   3       96.38       77.01      1.05 o
   4   1   3      119.50      121.82      1.65 o
   5   1   3       22.33       16.50      0.39 o
   6   1   3       23.78       26.36      0.54 o
   7   1   3       38.79       43.20      0.91 o
   8   1   3        7.44        8.28      0.57 o
   9   1   3        0.89        0.96      0.54 o
  10   1   3       21.27       22.13      1.43 o
  -9   2   3        8.75        9.52      0.73 o
  -8   2   3       46.72       53.17      1.48 o
  -7   2   3      137.69      135.20      2.89 o
  -6   2   3       81.33       73.18      1.51 o
  -5   2   3       28.04       30.66      0.66 o
  -4   2   3        6.29        8.06      0.31 o
  -3   2   3       23.84       24.79      0.47 o
  -2   2   3        0.21       -0.09      0.09 o
  -1   2   3      243.71      228.19      4.60 o
   0   2   3        1.60        2.15      0.42 o
   1   2   3      855.24      832.69     36.91 o
   2   2   3        2.70        3.11      0.15 o
   3   2   3       14.07       18.61      0.33 o
   4   2   3      201.97      193.98      2.53 o
   5   2   3      220.08      264.07      3.63 o
   6   2   3       11.29       12.34      0.36 o
   7   2   3        0.74        0.65      0.20 o
   8   2   3      111.92      112.23      2.44 o
   9   2   3       40.53       41.28      1.46 o
  10   2   3        4.81        3.69      0.78 o
  11   2   3        2.41        1.56      0.82 o
  -8   3   3        0.10       -0.42      0.42 o
  -7   3   3       18.50       19.59      0.89 o
  -6   3   3        0.28       -0.37      0.37 o
  -5   3   3        0.80        1.10      0.24 o
  -4   3   3      280.42      266.74      3.99 o
  -3   3   3      157.73      142.91      2.19 o
  -2   3   3      501.63      494.30      6.37 o
  -1   3   3       76.47       73.11      1.09 o
   0   3   3       10.92        9.34      0.23 o
   1   3   3      116.40      105.54      1.91 o
   2   3   3      344.22      321.01      5.62 o
   3   3   3       64.66       63.55      1.41 o
   4   3   3      134.35      128.04      1.80 o
   5   3   3       48.35       55.38      0.89 o
   6   3   3        0.51        0.58      0.16 o
   7   3   3        2.19        3.38      0.23 o
   8   3   3        9.24       15.57      0.68 o
   9   3   3        0.83        1.11      0.38 o
  10   3   3        9.71        8.09      0.86 o
  11   3   3       11.85       14.33      1.22 o
  -8   4   3        0.05       -0.63      0.63 o
  -7   4   3       17.49       18.20      0.80 o
  -6   4   3       22.21       21.55      0.90 o
  -5   4   3       31.80       32.72      0.91 o
  -4   4   3        0.41       -0.08      0.20 o
  -3   4   3        1.13        0.83      0.21 o
  -2   4   3        1.47        3.60      0.22 o
  -1   4   3      163.27      168.36      2.41 o
   0   4   3      139.57      153.32      2.20 o
   1   4   3        0.47        0.06      0.09 o
   2   4   3      315.56      342.56      5.12 o
   3   4   3        6.04        6.88      0.22 o
   4   4   3        9.96       11.50      0.29 o
   5   4   3       27.64       29.99      0.58 o
   6   4   3       29.52       30.95      0.63 o
   7   4   3        2.19        3.52      0.23 o
   8   4   3        5.33        4.75      0.37 o
   9   4   3        5.69        5.26      0.47 o
  10   4   3        6.29        5.13      0.62 o
  11   4   3       52.43       54.76      2.17 o
  -7   5   3       15.01       15.58      1.24 o
  -6   5   3        1.33        0.41      0.42 o
  -5   5   3       67.55       62.61      1.44 o
  -4   5   3        0.00       -0.29      0.29 o
  -3   5   3       95.34       97.04      1.77 o
  -2   5   3      141.48      146.02      2.29 o
  -1   5   3       19.00       24.30      0.54 o
   0   5   3       14.04       16.76      0.40 o
   1   5   3      243.90      255.79      3.49 o
   2   5   3      544.79      653.19      8.99 o
   3   5   3      117.59      141.89      2.05 o
   4   5   3      182.37      194.10      2.59 o
   5   5   3       52.60       47.21      0.83 o
   6   5   3        5.80        5.28      0.25 o
   7   5   3       59.04       59.77      1.01 o
   8   5   3        9.34        8.88      0.78 o
   9   5   3        8.77        7.34      0.50 o
  10   5   3        0.57        1.45      0.50 o
  11   5   3        1.51        1.98      0.67 o
  -6   6   3        9.86       10.39      1.52 o
  -5   6   3       35.67       34.91      1.19 o
  -4   6   3       55.82       51.25      1.42 o
  -3   6   3        1.05        1.42      0.38 o
  -2   6   3      127.34      123.34      2.34 o
  -1   6   3       48.04       50.22      0.99 o
   0   6   3      154.12      141.33      2.14 o
   1   6   3      176.09      187.84      2.64 o
   2   6   3        1.19        2.23      0.20 o
   3   6   3       90.39      107.85      1.63 o
   4   6   3        0.03        1.44      0.19 o
   5   6   3        4.98        4.54      0.25 o
   6   6   3       34.02       36.14      0.70 o
   7   6   3      163.58      161.40      2.36 o
   8   6   3       60.31       59.67      1.49 o
   9   6   3        2.16        1.62      0.42 o
  10   6   3        3.51        3.70      0.60 o
  11   6   3        2.28        2.34      0.69 o
  -5   7   3        3.10        1.04      0.73 o
  -4   7   3        4.62        3.46      0.55 o
  -3   7   3      107.17       94.27      3.17 o
  -2   7   3        2.22        2.75      0.43 o
  -1   7   3       17.69       18.32      0.77 o
   0   7   3        1.15        1.30      0.29 o
   1   7   3        1.74        0.36      0.18 o
   2   7   3        3.41        3.26      0.27 o
   3   7   3       39.50       37.93      0.79 o
   4   7   3       40.30       45.76      0.89 o
   5   7   3        0.10        0.06      0.18 o
   6   7   3       62.17       64.62      1.09 o
   7   7   3       23.28       23.94      0.78 o
   8   7   3       70.37       72.04      1.74 o
   9   7   3        7.48        8.93      0.60 o
  10   7   3        3.59        2.51      0.70 o
  11   7   3        0.31       -0.11      0.62 o
  -4   8   3        0.02       -0.31      0.63 o
  -3   8   3        1.99        0.34      0.94 o
  -2   8   3        4.17        1.79      0.48 o
  -1   8   3       11.60       10.07      0.82 o
   0   8   3      227.27      201.51      4.13 o
   1   8   3      232.58      252.81      4.42 o
   2   8   3      116.17      115.10      2.17 o
   3   8   3       10.75        8.14      0.44 o
   4   8   3        9.85       11.53      0.51 o
   5   8   3        3.44        4.25      0.43 o
   6   8   3        1.94        2.59      0.38 o
   7   8   3        0.34        0.15      0.34 o
   8   8   3        0.40        0.65      0.36 o
   9   8   3       11.35       13.11      0.89 o
  10   8   3       15.16       13.87      1.14 o
  11   8   3        0.52       -0.80      0.86 o
  -2   9   3        0.36       -0.49      0.61 o
  -1   9   3        0.23       -0.30      0.52 o
   0   9   3        0.04       -0.38      0.38 o
   1   9   3        2.68       -0.01      0.37 o
   2   9   3       31.55       37.02      1.12 o
   3   9   3       32.92       25.43      1.19 o
   4   9   3        0.01       -0.75      0.75 o
   5   9   3       52.62       51.33      1.41 o
   6   9   3        0.37       -0.36      0.36 o
   7   9   3        3.65        3.21      0.48 o
   8   9   3        2.63        2.88      0.58 o
   9   9   3        0.38       -0.36      0.58 o
  10   9   3        1.88        1.30      0.72 o
  11   9   3        0.27       -0.59      0.87 o
  -1  10   3        1.47        1.27      0.77 o
   0  10   3        0.14        0.12      0.95 o
   1  10   3        0.05        0.04      0.45 o
   2  10   3        0.02       -0.23      0.42 o
   3  10   3        2.00        2.00      0.42 o
   4  10   3       63.19       60.11      1.46 o
   5  10   3        0.26        0.93      0.46 o
   6  10   3        0.57        0.40      0.55 o
   7  10   3       30.24       27.85      1.29 o
   8  10   3        1.19        1.14      0.70 o
   9  10   3        2.96        2.38      0.76 o
  10  10   3       13.71       15.13      2.36 o
   2  11   3        2.02        2.10      0.67 o
   3  11   3        6.16        6.10      0.75 o
   4  11   3       15.63       17.97      1.33 o
   5  11   3        4.27        4.40      0.81 o
   6  11   3        0.06        0.36      0.70 o
   7  11   3       45.63       45.89      2.08 o
   8  11   3        9.16        7.69      1.01 o
  -5  -8   4       23.35       25.50      1.47 o
  -4  -8   4       45.20       47.13      2.51 o
  -3  -8   4        6.62        6.45      1.18 o
  -8  -7   4        0.35       -0.34      0.72 o
  -7  -7   4        0.14       -0.54      0.54 o
  -6  -7   4        2.37        0.69      0.53 o
  -5  -7   4       14.60       14.57      1.16 o
  -4  -7   4       37.77       39.24      1.29 o
  -3  -7   4       80.51       86.41      2.07 o
  -2  -7   4       49.20       49.36      1.87 o
  -1  -7   4        8.62        9.24      0.87 o
   0  -7   4       32.52       34.33      1.62 o
   1  -7   4        3.06        2.67      0.81 o
  -9  -6   4        8.44        7.87      0.79 o
  -8  -6   4        2.93        3.02      0.54 o
  -7  -6   4        2.27        1.79      0.48 o
  -6  -6   4        0.74        0.34      0.42 o
  -5  -6   4        0.61       -0.04      0.42 o
  -4  -6   4       10.39        9.24      0.64 o
  -3  -6   4        0.89       -0.43      0.43 o
  -2  -6   4      122.85      132.23      2.76 o
  -1  -6   4      181.35      191.53      3.80 o
   0  -6   4       34.44       32.43      1.13 o
   1  -6   4       24.29       25.20      1.20 o
   2  -6   4        3.24        2.87      0.73 o
   3  -6   4       29.36       31.00      1.64 o
  -9  -5   4       69.38       78.65      2.35 o
  -8  -5   4       77.83       83.78      2.04 o
  -7  -5   4        0.02       -0.18      0.38 o
  -6  -5   4       13.10       14.51      0.76 o
  -5  -5   4       48.18       48.11      1.49 o
  -4  -5   4        0.45       -0.33      0.33 o
  -3  -5   4       23.63       19.63      0.88 o
  -2  -5   4       52.92       58.97      1.89 o
  -1  -5   4       52.27       57.33      1.45 o
   0  -5   4       25.30       24.38      0.93 o
   1  -5   4       12.31       13.28      0.72 o
   2  -5   4      141.97      148.33      3.08 o
   3  -5   4        8.22        9.00      0.79 o
   4  -5   4        0.00       -0.63      0.63 o
 -10  -4   4        2.20        1.12      1.46 o
  -9  -4   4        0.56       -0.60      0.60 o
  -8  -4   4        0.34       -0.40      0.40 o
  -7  -4   4       13.36       14.60      0.74 o
  -6  -4   4       35.83       32.29      1.01 o
  -5  -4   4      127.76      138.56      2.75 o
  -4  -4   4        0.42        0.81      0.24 o
  -3  -4   4        1.99        2.34      0.28 o
  -2  -4   4       40.73       44.08      0.96 o
  -1  -4   4        7.05        5.18      0.35 o
   0  -4   4        2.65        3.37      0.34 o
   1  -4   4       44.74       44.51      1.19 o
   2  -4   4       69.13       76.78      1.77 o
   3  -4   4       41.54       43.82      1.27 o
   4  -4   4       12.89       11.73      0.71 o
   5  -4   4       28.34       32.59      1.73 o
   6  -4   4       10.17        9.73      1.01 o
 -10  -3   4        2.44        1.67      0.77 o
  -9  -3   4        0.58       -0.32      0.52 o
  -8  -3   4        2.66        2.10      0.36 o
  -7  -3   4       15.79       17.36      0.67 o
  -6  -3   4        1.02        0.03      0.22 o
  -5  -3   4        0.08       -0.20      0.20 o
  -4  -3   4      125.08      140.34      3.32 o
  -3  -3   4       27.62       36.32      0.79 o
  -2  -3   4        1.92        1.30      0.21 o
  -1  -3   4        2.46        2.14      0.24 o
   0  -3   4      230.57      237.10      3.69 o
   1  -3   4      620.40      642.46      9.06 o
   2  -3   4       44.21       45.84      1.06 o
   3  -3   4        5.25        2.00      0.57 o
   4  -3   4        8.81        7.37      0.57 o
   5  -3   4       19.05       22.62      0.93 o
   6  -3   4       11.03       10.72      0.82 o
   7  -3   4        4.69        3.81      0.90 o
 -10  -2   4        9.94       12.30      1.05 o
  -9  -2   4        0.31       -0.35      0.35 o
  -8  -2   4        0.06       -0.29      0.29 o
  -7  -2   4       18.21       17.72      0.65 o
  -6  -2   4      114.13      114.95      2.21 o
  -5  -2   4       25.86       27.25      0.61 o
  -4  -2   4       21.65       22.70      0.53 o
  -3  -2   4       35.13       46.66      0.97 o
  -2  -2   4        0.19       -0.17      0.17 o
  -1  -2   4      376.67      402.25      6.28 o
   0  -2   4       20.26       19.90      0.50 o
   1  -2   4       11.04       13.62      0.45 o
   2  -2   4        0.93        1.71      0.22 o
   3  -2   4       40.37       39.06      0.85 o
   4  -2   4      444.22      455.11      8.30 o
   5  -2   4       64.16       64.16      1.58 o
   6  -2   4        4.06        3.10      0.51 o
   7  -2   4       15.13       14.41      1.52 o
   8  -2   4        1.26        1.56      0.84 o
 -10  -1   4        1.48        1.55      0.62 o
  -9  -1   4        4.88        4.98      0.48 o
  -8  -1   4        7.96        9.47      0.56 o
  -7  -1   4       12.82       12.49      0.57 o
  -6  -1   4       96.84       94.53      1.83 o
  -5  -1   4       56.72       57.32      1.23 o
  -4  -1   4        1.28        1.75      0.20 o
  -3  -1   4      289.37      297.96      4.48 o
  -2  -1   4      490.39      499.25      7.31 o
  -1  -1   4        2.35        1.53      0.15 o
   0  -1   4      384.73      400.87      9.46 o
   1  -1   4       46.62       54.33      0.95 o
   2  -1   4      342.72      378.39      5.71 o
   3  -1   4      184.21      179.31      2.64 o
   4  -1   4       13.98       12.48      0.48 o
   5  -1   4        0.11       -0.28      0.28 o
   6  -1   4       32.71       35.74      1.10 o
   7  -1   4        0.03       -0.42      0.42 o
   8  -1   4        4.46        4.61      0.91 o
   9  -1   4        0.00       -0.23      0.73 o
 -10   0   4        0.74        1.33      0.61 o
  -9   0   4       25.98       26.21      0.92 o
  -8   0   4        0.23        0.13      0.33 o
  -7   0   4        5.93        5.79      0.40 o
  -6   0   4       39.31       40.83      0.83 o
  -5   0   4       21.32       21.82      0.53 o
  -4   0   4       74.78       72.24      1.19 o
  -3   0   4      200.36      179.95      2.70 o
  -2   0   4      397.04      373.37      6.07 o
  -1   0   4      218.27      195.72      5.61 o
   0   0   4      591.11      490.06     12.90 o
   1   0   4       54.06       43.36      1.05 o
   2   0   4       15.16       18.68      0.48 o
   3   0   4      751.66      770.39     11.43 o
   4   0   4       37.37       45.72      0.80 o
   5   0   4      139.66      152.26      2.47 o
   6   0   4      200.70      202.04      3.86 o
   7   0   4      190.19      203.01      3.93 o
   8   0   4        7.97        6.89      0.69 o
   9   0   4        0.01       -0.59      0.86 o
  -9   1   4       35.72       35.77      1.29 o
  -8   1   4        4.65        5.59      0.48 o
  -7   1   4        1.53        1.63      0.34 o
  -6   1   4       21.69       21.63      0.65 o
  -5   1   4        2.98        3.19      0.23 o
  -4   1   4       69.21       66.79      1.12 o
  -3   1   4       21.65       22.38      0.45 o
  -2   1   4      115.04      116.47      3.46 o
  -1   1   4      177.74      167.71      4.21 o
   0   1   4      416.55      394.87     17.72 o
   1   1   4      332.77      294.68      6.53 o
   2   1   4      428.07      423.89      6.28 o
   3   1   4      483.20      503.13      6.95 o
   4   1   4       11.55       12.76      0.35 o
   5   1   4       13.30       12.15      0.37 o
   6   1   4      363.82      378.47      5.35 o
   7   1   4        9.12       10.59      0.57 o
   8   1   4       34.81       37.11      1.05 o
   9   1   4        6.29        6.32      0.89 o
  10   1   4       22.82       30.33      1.41 o
  -9   2   4        2.86        2.67      0.75 o
  -8   2   4        2.03        3.02      0.49 o
  -7   2   4       27.69       32.25      0.96 o
  -6   2   4       19.32       21.82      0.85 o
  -5   2   4        1.42        0.93      0.20 o
  -4   2   4        6.71        6.38      0.29 o
  -3   2   4       94.46       95.91      1.51 o
  -2   2   4        6.28       10.54      0.30 o
  -1   2   4      378.66      374.06      6.53 o
   0   2   4       25.32       24.63      1.51 o
   1   2   4      985.03      899.06     39.87 o
   2   2   4       69.23       57.66      1.84 o
   3   2   4        0.40        0.32      0.11 o
   4   2   4      354.62      412.05      6.00 o
   5   2   4      273.79      259.98      3.63 o
   6   2   4       33.81       36.07      0.73 o
   7   2   4        1.80        2.19      0.27 o
   8   2   4        3.44        3.78      0.44 o
   9   2   4       66.55       69.81      1.76 o
  10   2   4        2.73        3.12      0.96 o
  -8   3   4        0.67       -0.41      0.43 o
  -7   3   4       27.05       31.16      1.01 o
  -6   3   4       35.24       36.85      1.02 o
  -5   3   4       16.96       14.92      0.50 o
  -4   3   4       34.01       36.01      0.76 o
  -3   3   4      305.50      288.21      4.32 o
  -2   3   4        9.77        7.76      0.31 o
  -1   3   4      302.09      302.07      6.81 o
   0   3   4     1003.70     1066.98     22.28 o
   1   3   4       20.21       11.30      0.53 o
   2   3   4      440.02      412.34     11.72 o
   3   3   4       12.94       14.00      0.34 o
   4   3   4      234.03      206.88      3.15 o
   5   3   4      191.04      173.88      2.46 o
   6   3   4      197.17      218.88      3.18 o
   7   3   4        3.18        4.79      0.28 o
   8   3   4       68.09       66.99      1.65 o
   9   3   4       77.90       76.59      1.84 o
  10   3   4       19.56       18.67      1.08 o
  11   3   4        0.00       -0.34      0.71 o
  -8   4   4        6.99        8.38      0.80 o
  -7   4   4        0.24       -0.39      0.39 o
  -6   4   4        0.00       -0.33      0.33 o
  -5   4   4        3.51        2.79      0.35 o
  -4   4   4        3.75        4.24      0.28 o
  -3   4   4       35.65       37.91      0.72 o
  -2   4   4      232.85      224.50      3.40 o
  -1   4   4       19.93       18.84      0.43 o
   0   4   4      163.36      158.76      2.40 o
   1   4   4       28.13       30.48      0.80 o
   2   4   4       92.13      108.93      1.66 o
   3   4   4      197.28      198.15      4.08 o
   4   4   4       35.99       33.61      0.73 o
   5   4   4       97.74      102.99      1.61 o
   6   4   4       37.04       42.08      0.76 o
   7   4   4        0.43       -0.16      0.16 o
   8   4   4       38.27       38.20      1.01 o
   9   4   4        0.72        1.57      0.38 o
  10   4   4       22.83       21.34      1.46 o
  11   4   4        8.00        9.52      1.71 o
  -7   5   4        0.46        0.30      0.57 o
  -6   5   4        3.57        3.62      0.53 o
  -5   5   4       23.93       25.22      1.03 o
  -4   5   4        5.84        5.88      0.53 o
  -3   5   4        7.02        6.08      0.33 o
  -2   5   4       39.25       38.93      0.79 o
  -1   5   4       49.83       45.00      0.79 o
   0   5   4       99.24       98.92      1.58 o
   1   5   4      238.04      253.92      3.80 o
   2   5   4      365.19      421.25      6.20 o
   3   5   4     1162.50     1220.94     21.17 o
   4   5   4       37.77       53.30      1.11 o
   5   5   4       35.16       44.46      0.75 o
   6   5   4        1.11        0.99      0.31 o
   7   5   4      124.02      117.90      2.03 o
   8   5   4       20.10       19.14      0.76 o
   9   5   4        3.93        2.85      0.38 o
  10   5   4        0.51        0.26      0.38 o
  11   5   4        9.52        8.21      0.85 o
  -6   6   4        0.48        1.10      0.57 o
  -5   6   4       28.56       29.96      1.13 o
  -4   6   4       25.59       24.82      1.10 o
  -3   6   4       63.65       60.82      1.44 o
  -2   6   4        7.81        7.89      0.49 o
  -1   6   4       63.77       61.38      1.09 o
   0   6   4        0.91        0.87      0.20 o
   1   6   4      139.67      157.24      2.36 o
   2   6   4      104.13       98.04      1.59 o
   3   6   4        9.09        5.90      0.27 o
   4   6   4      245.67      258.20      3.88 o
   5   6   4       63.77       69.59      1.12 o
   6   6   4      332.45      301.89      4.22 o
   7   6   4      132.59      138.24      2.55 o
   8   6   4       29.89       31.15      0.99 o
   9   6   4       28.56       27.22      1.32 o
  10   6   4       20.57       18.48      1.01 o
  11   6   4        2.26        2.68      0.68 o
  -5   7   4        0.11       -0.46      0.46 o
  -4   7   4       28.17       27.75      1.06 o
  -3   7   4       10.37        9.64      0.60 o
  -2   7   4       29.92       25.74      0.87 o
  -1   7   4       44.16       45.37      0.97 o
   0   7   4      566.05      581.41      8.33 o
   1   7   4       43.47       47.09      0.91 o
   2   7   4       53.31       57.01      1.06 o
   3   7   4        4.45        3.58      0.27 o
   4   7   4       75.65       82.96      1.52 o
   5   7   4      151.10      167.42      2.58 o
   6   7   4       17.89       19.65      0.59 o
   7   7   4       80.14       78.07      1.63 o
   8   7   4       17.17       18.64      0.83 o
   9   7   4       37.61       35.16      1.15 o
  10   7   4        1.07        0.27      0.52 o
  11   7   4        1.85        1.98      0.69 o
  -4   8   4        3.59        3.47      0.61 o
  -3   8   4        8.99        6.69      0.58 o
  -2   8   4        0.02       -0.39      0.39 o
  -1   8   4       99.57       81.40      1.81 o
   0   8   4       11.58       10.35      0.87 o
   1   8   4        5.06        5.41      0.59 o
   2   8   4       75.83       74.80      1.38 o
   3   8   4      107.39      110.61      1.87 o
   4   8   4       70.44       71.27      1.58 o
   5   8   4       71.40       78.01      1.48 o
   6   8   4        0.34       -0.32      0.32 o
   7   8   4       11.71        8.90      0.54 o
   8   8   4       81.15       84.79      1.81 o
   9   8   4       86.71       89.78      2.13 o
  10   8   4        0.31       -0.51      0.51 o
  11   8   4        3.41        2.77      0.80 o
  -2   9   4        0.06       -0.41      0.41 o
  -1   9   4       10.67       10.15      0.63 o
   0   9   4       52.84       49.39      1.31 o
   1   9   4        5.64        5.76      0.79 o
   2   9   4      372.08      361.73      6.53 o
   3   9   4      176.78      186.23      3.55 o
   4   9   4       31.95       28.14      1.27 o
   5   9   4       41.89       36.59      1.04 o
   6   9   4        7.62        7.58      0.57 o
   7   9   4       22.23       22.32      0.93 o
   8   9   4       33.42       33.88      1.04 o
   9   9   4        1.21        0.93      0.58 o
  10   9   4        0.08       -0.59      0.59 o
  11   9   4        3.66        2.56      0.83 o
  -1  10   4       11.58       13.78      0.92 o
   0  10   4        0.24       -0.34      0.44 o
   1  10   4        0.00       -0.38      0.38 o
   2  10   4       11.96       13.57      0.71 o
   3  10   4       49.50       50.78      1.32 o
   4  10   4       18.17       21.41      0.87 o
   5  10   4      112.32      110.36      2.29 o
   6  10   4      131.44      126.32      2.82 o
   7  10   4       53.09       48.56      1.47 o
   8  10   4        1.33        0.08      0.60 o
   9  10   4       10.27        8.17      1.39 o
  10  10   4        6.87        7.16      0.98 o
   1  11   4        0.51       -0.37      0.57 o
   2  11   4        3.26        3.59      0.60 o
   3  11   4        1.36        0.91      0.48 o
   4  11   4        0.78        0.62      0.46 o
   5  11   4        4.16        5.50      0.71 o
   6  11   4       49.91       55.14      1.88 o
   7  11   4       23.19       29.49      1.68 o
   8  11   4        1.33        1.67      0.81 o
   9  11   4        2.70        1.18      0.83 o
  -6  -7   5        0.08       -0.79      0.84 o
  -5  -7   5        1.14       -0.77      0.77 o
  -4  -7   5       63.29       66.77      2.43 o
  -3  -7   5       87.86       99.32      3.59 o
  -2  -7   5        0.33        0.40      0.73 o
  -1  -7   5        0.11       -0.45      0.58 o
  -7  -6   5       18.25       15.87      1.53 o
  -6  -6   5        0.39       -0.12      0.59 o
  -5  -6   5       15.35       13.17      0.78 o
  -4  -6   5        5.61        5.84      0.59 o
  -3  -6   5        0.11       -0.12      0.42 o
  -2  -6   5        0.59        1.43      0.47 o
  -1  -6   5        0.77        0.42      0.45 o
   0  -6   5        4.43        5.50      0.60 o
   1  -6   5        0.10       -0.28      0.56 o
   2  -6   5        0.24       -0.54      0.65 o
  -8  -5   5        2.50        3.12      0.73 o
  -7  -5   5        0.16        0.00      0.54 o
  -6  -5   5       13.55       12.70      0.72 o
  -5  -5   5       15.65       17.42      0.83 o
  -4  -5   5       24.77       24.97      0.96 o
  -3  -5   5        3.43        2.61      0.46 o
  -2  -5   5        8.22        6.96      0.54 o
  -1  -5   5       14.01       18.77      0.87 o
   0  -5   5       25.58       30.56      1.05 o
   1  -5   5        2.43        2.64      0.48 o
   2  -5   5       10.24        9.49      0.66 o
   3  -5   5       10.77        9.01      0.97 o
  -9  -4   5        0.18       -0.59      0.59 o
  -8  -4   5        0.05        0.01      0.55 o
  -7  -4   5        7.51        9.82      0.62 o
  -6  -4   5       10.16       12.25      0.69 o
  -5  -4   5       33.87       34.34      1.06 o
  -4  -4   5       56.16       54.09      1.38 o
  -3  -4   5        0.39       -0.25      0.25 o
  -2  -4   5       41.38       41.46      1.12 o
  -1  -4   5      166.31      158.70      3.13 o
   0  -4   5        5.58        7.03      0.65 o
   1  -4   5        0.02       -0.28      0.35 o
   2  -4   5        0.01       -0.24      0.40 o
   3  -4   5       19.08       21.43      0.95 o
   4  -4   5        0.71       -0.11      0.45 o
   5  -4   5        0.11       -0.65      0.65 o
  -9  -3   5        0.06       -0.53      0.53 o
  -8  -3   5        1.10        0.96      0.53 o
  -7  -3   5        2.21        3.19      0.38 o
  -6  -3   5        5.75        5.63      0.40 o
  -5  -3   5       17.90       18.49      0.60 o
  -4  -3   5       52.68       54.99      1.17 o
  -3  -3   5      108.00      121.16      2.54 o
  -2  -3   5       22.81       22.99      0.63 o
  -1  -3   5        0.00       -0.19      0.22 o
   0  -3   5       30.32       30.59      0.73 o
   1  -3   5        0.81        1.52      0.28 o
   2  -3   5       16.68       14.76      0.68 o
   3  -3   5        3.18        2.65      0.47 o
   4  -3   5        2.75        2.10      0.50 o
   5  -3   5        4.75        4.12      0.56 o
   6  -3   5        0.21       -0.56      0.56 o
  -9  -2   5        1.63        2.22      0.50 o
  -8  -2   5        5.03        5.67      0.54 o
  -7  -2   5       14.65       14.76      0.62 o
  -6  -2   5        0.00       -0.02      0.22 o
  -5  -2   5       18.78       15.23      0.49 o
  -4  -2   5        9.81       12.91      0.44 o
  -3  -2   5       36.59       33.89      0.74 o
  -2  -2   5      149.80      157.69      2.58 o
  -1  -2   5        0.00        0.00      0.18 o
   0  -2   5       26.21       27.18      0.62 o
   1  -2   5       25.73       32.86      0.72 o
   2  -2   5       76.75       78.04      1.39 o
   3  -2   5        0.80        0.65      0.27 o
   4  -2   5        4.86        4.48      0.48 o
   5  -2   5       48.77       50.00      1.37 o
   6  -2   5       19.88       22.12      0.95 o
   7  -2   5        0.98        0.23      0.59 o
  -9  -1   5       15.03       18.44      0.91 o
  -8  -1   5        7.50        7.54      0.68 o
  -7  -1   5        5.99        6.01      0.41 o
  -6  -1   5       42.65       41.45      0.79 o
  -5  -1   5        2.44        1.92      0.21 o
  -4  -1   5        4.50        4.91      0.26 o
  -3  -1   5        8.00        9.58      0.38 o
  -2  -1   5      180.49      157.60      2.40 o
  -1  -1   5        7.71        7.92      0.32 o
   0  -1   5       31.19       32.98      0.71 o
   1  -1   5      127.64      140.13      2.22 o
   2  -1   5       19.80       20.19      0.53 o
   3  -1   5       32.63       32.13      0.72 o
   4  -1   5        0.88        0.18      0.24 o
   5  -1   5      126.88      132.24      2.69 o
   6  -1   5      117.39      129.72      2.70 o
   7  -1   5        0.80        0.38      0.44 o
   8  -1   5        3.86        5.21      1.12 o
  -9   0   5       20.08       24.14      1.04 o
  -8   0   5        7.43        6.84      0.58 o
  -7   0   5       55.90       61.16      1.37 o
  -6   0   5       72.12       72.05      1.75 o
  -5   0   5        0.01        0.17      0.18 o
  -4   0   5        6.13        5.99      0.27 o
  -3   0   5      205.31      182.71      2.75 o
  -2   0   5       91.47       91.51      1.98 o
  -1   0   5     1207.02     1091.80     21.69 o
   0   0   5      284.82      307.01      6.94 o
   1   0   5       35.13       30.97      0.59 o
   2   0   5        0.60        1.70      0.18 o
   3   0   5        0.01       -0.04      0.16 o
   4   0   5       24.45       33.08      0.72 o
   5   0   5       28.01       27.58      0.70 o
   6   0   5       62.13       65.21      1.52 o
   7   0   5       33.60       36.29      1.12 o
   8   0   5       10.14       11.98      0.74 o
   9   0   5       11.07       13.99      1.16 o
  -9   1   5        3.89        5.82      0.67 o
  -8   1   5       14.37       19.68      0.92 o
  -7   1   5        5.14        6.10      0.54 o
  -6   1   5       86.16       91.82      1.68 o
  -5   1   5       53.46       55.61      1.15 o
  -4   1   5      302.10      311.64      4.64 o
  -3   1   5      266.71      255.38      4.15 o
  -2   1   5       16.20       12.35      0.54 o
  -1   1   5      601.38      542.29     10.11 o
   0   1   5       39.89       48.25      1.54 o
   1   1   5       94.60       72.61      1.46 o
   2   1   5      284.16      277.31      5.08 o
   3   1   5      166.24      181.23      2.80 o
   4   1   5        3.38        2.26      0.21 o
   5   1   5        0.69        0.56      0.20 o
   6   1   5        8.49       11.12      0.48 o
   7   1   5        4.54        4.48      0.43 o
   8   1   5        3.33        2.58      0.47 o
   9   1   5        1.73        1.65      0.63 o
  -8   2   5       60.96       73.30      1.97 o
  -7   2   5      147.17      156.31      3.47 o
  -6   2   5       26.45       30.09      0.77 o
  -5   2   5       16.43       15.50      0.48 o
  -4   2   5        5.56        4.24      0.26 o
  -3   2   5      277.56      288.13      4.70 o
  -2   2   5      218.53      255.29      5.18 o
  -1   2   5      867.14      910.76     40.53 o
   0   2   5      517.00      496.98     22.31 o
   1   2   5      174.74      184.13      8.54 o
   2   2   5        0.65        0.27      0.33 o
   3   2   5       11.49       14.88      0.41 o
   4   2   5       86.88       90.15      1.47 o
   5   2   5        7.14        8.85      0.34 o
   6   2   5        0.13        0.25      0.19 o
   7   2   5        3.41        3.84      0.49 o
   8   2   5        9.61       10.25      0.56 o
   9   2   5       12.20       12.93      0.73 o
  10   2   5        0.00       -0.31      0.55 o
  -8   3   5        0.27       -0.56      0.56 o
  -7   3   5       11.41       11.53      0.79 o
  -6   3   5        0.64        1.45      0.38 o
  -5   3   5        8.49        9.11      0.42 o
  -4   3   5      318.76      307.21      4.63 o
  -3   3   5      111.52      119.68      1.88 o
  -2   3   5        0.10       -0.14      0.14 o
  -1   3   5       45.04       47.81      1.07 o
   0   3   5      523.09      539.89     24.24 o
   1   3   5      212.06      244.78     11.22 o
   2   3   5      633.32      610.36     21.80 o
   3   3   5      101.27      106.07      2.01 o
   4   3   5      126.43      145.26      2.25 o
   5   3   5       88.16       98.25      1.60 o
   6   3   5        8.49       10.21      0.38 o
   7   3   5        0.61       -0.10      0.28 o
   8   3   5       17.32       13.86      0.70 o
   9   3   5        5.21        5.16      0.80 o
  10   3   5       10.44       13.10      0.94 o
  -7   4   5       18.41       19.06      0.91 o
  -6   4   5       12.89       12.65      0.81 o
  -5   4   5       64.90       65.98      1.47 o
  -4   4   5      116.32      119.32      1.95 o
  -3   4   5       11.74       12.28      0.45 o
  -2   4   5       40.05       40.41      0.70 o
  -1   4   5      102.50      115.96      1.95 o
   0   4   5      135.31      138.63      2.90 o
   1   4   5      232.95      251.63      4.46 o
   2   4   5      239.18      239.88      4.25 o
   3   4   5      144.65      162.00      4.91 o
   4   4   5      147.28      147.95      2.38 o
   5   4   5      117.73      117.90      1.96 o
   6   4   5        0.05       -0.17      0.17 o
   7   4   5        2.26        2.36      0.26 o
   8   4   5        4.39        3.31      0.36 o
   9   4   5        7.86        6.86      0.52 o
  10   4   5        1.51        1.57      0.61 o
  11   4   5        1.69        1.06      0.69 o
  -7   5   5        2.43        2.19      0.63 o
  -6   5   5       61.94       68.97      2.00 o
  -5   5   5       56.61       60.92      1.71 o
  -4   5   5        4.84        2.56      0.36 o
  -3   5   5       41.73       42.12      0.87 o
  -2   5   5      196.24      197.57      3.03 o
  -1   5   5      388.95      392.92      5.82 o
   0   5   5       19.69       21.06      0.47 o
   1   5   5       14.83       14.59      0.48 o
   2   5   5      365.60      420.57      6.77 o
   3   5   5       46.26       51.43      0.87 o
   4   5   5        2.27        3.48      0.21 o
   5   5   5      214.42      222.06      3.32 o
   6   5   5        1.93        2.17      0.24 o
   7   5   5       63.58       64.46      1.23 o
   8   5   5        5.56        5.06      0.43 o
   9   5   5        2.04        2.06      0.39 o
  10   5   5        4.23        3.67      0.49 o
  11   5   5        3.24        1.33      0.65 o
  -6   6   5       33.58       38.88      1.23 o
  -5   6   5        0.57       -0.12      0.47 o
  -4   6   5       15.04       13.49      0.62 o
  -3   6   5      136.01      134.75      2.20 o
  -2   6   5      147.02      142.83      2.15 o
  -1   6   5       16.00       15.89      0.55 o
   0   6   5       85.99       86.44      1.45 o
   1   6   5      103.31      106.97      1.72 o
   2   6   5       69.94       70.02      1.18 o
   3   6   5       10.51       13.19      0.40 o
   4   6   5       42.74       53.93      1.06 o
   5   6   5        4.26        3.30      0.23 o
   6   6   5        0.21        0.98      0.21 o
   7   6   5       69.10       66.81      1.29 o
   8   6   5        0.21       -0.33      0.33 o
   9   6   5        2.51        1.49      0.40 o
  10   6   5        9.81       10.66      0.78 o
  11   6   5        0.11       -0.10      0.52 o
  -5   7   5       17.49       15.58      1.20 o
  -4   7   5        0.21       -0.48      0.70 o
  -3   7   5      151.32      152.24      2.99 o
  -2   7   5       71.18       74.74      1.89 o
  -1   7   5       12.14       12.49      0.51 o
   0   7   5      136.04      129.47      2.04 o
   1   7   5        4.20        4.74      0.29 o
   2   7   5        2.02        2.28      0.24 o
   3   7   5       65.19       68.09      1.19 o
   4   7   5       56.57       59.72      1.07 o
   5   7   5       14.20       14.73      0.56 o
   6   7   5        1.22        1.23      0.25 o
   7   7   5      117.51      119.93      2.14 o
   8   7   5      179.04      191.05      3.89 o
   9   7   5       21.29       21.18      0.90 o
  10   7   5        0.07       -0.37      0.38 o
  11   7   5        2.45        1.01      0.66 o
  -4   8   5        4.87        4.23      0.68 o
  -3   8   5       16.58       18.62      0.99 o
  -2   8   5       36.59       34.98      1.09 o
  -1   8   5        0.18       -0.37      0.37 o
   0   8   5      283.98      282.45      5.14 o
   1   8   5      629.06      669.17      9.56 o
   2   8   5      118.73      113.72      1.93 o
   3   8   5      128.97      128.69      2.11 o
   4   8   5        0.38       -0.25      0.25 o
   5   8   5        0.23       -0.23      0.23 o
   6   8   5       13.26       13.15      0.54 o
   7   8   5       18.05       15.33      0.73 o
   8   8   5       12.94       11.76      0.85 o
   9   8   5        0.03       -0.14      0.40 o
  10   8   5        0.16       -0.41      0.41 o
  11   8   5       13.59       13.78      1.11 o
  -2   9   5        0.05       -0.17      0.53 o
  -1   9   5        6.90        7.49      0.68 o
   0   9   5       22.48       24.91      0.91 o
   1   9   5        9.58        5.83      0.51 o
   2   9   5       29.37       31.97      1.02 o
   3   9   5       88.52       80.21      1.82 o
   4   9   5      158.67      158.34      3.04 o
   5   9   5       78.53       70.25      1.58 o
   6   9   5       48.98       46.53      1.18 o
   7   9   5        0.35       -0.31      0.40 o
   8   9   5        0.69        0.59      0.43 o
   9   9   5        2.92        1.91      0.50 o
  10   9   5        0.33       -0.56      0.56 o
  11   9   5        1.27       -0.69      0.74 o
  -1  10   5       10.14       11.12      1.04 o
   0  10   5       17.58       18.10      0.97 o
   1  10   5        3.23        2.23      0.45 o
   2  10   5        0.82        0.61      0.39 o
   3  10   5       30.96       37.32      1.09 o
   4  10   5       94.55       90.42      1.94 o
   5  10   5        0.74       -0.08      0.41 o
   6  10   5       10.40        9.73      0.66 o
   7  10   5        3.57        2.98      0.52 o
   8  10   5        1.83        1.05      0.48 o
   9  10   5        9.70        9.28      0.74 o
  10  10   5       17.60       19.23      1.46 o
   1  11   5        0.02       -0.32      0.62 o
   2  11   5        8.95        8.67      0.73 o
   3  11   5       28.98       32.74      1.08 o
   4  11   5       14.73       15.81      0.79 o
   5  11   5        0.29       -0.45      0.45 o
   6  11   5        9.49        9.76      0.70 o
   7  11   5       88.13       84.18      2.10 o
   8  11   5       10.79        7.49      0.83 o
   9  11   5        2.08        0.18      0.75 o
  -6  -6   6        7.40        8.25      1.19 o
  -5  -6   6        0.05       -0.60      0.60 o
  -4  -6   6        4.81        5.54      0.71 o
  -3  -6   6        1.92        0.90      0.62 o
  -2  -6   6       67.30       72.59      2.12 o
  -1  -6   6       11.81       12.71      0.93 o
  -7  -5   6        0.72       -0.58      0.58 o
  -6  -5   6       26.83       24.51      1.24 o
  -5  -5   6       56.81       58.58      1.90 o
  -4  -5   6        0.27        0.20      0.55 o
  -3  -5   6       12.46       11.51      1.04 o
  -2  -5   6        0.02       -0.47      0.47 o
  -1  -5   6        8.62        8.89      0.73 o
   0  -5   6        6.78        6.07      0.69 o
   1  -5   6       27.43       28.58      1.24 o
   2  -5   6       13.63       15.53      1.36 o
  -8  -4   6        0.39        0.20      0.69 o
  -7  -4   6        3.05        1.99      0.63 o
  -6  -4   6        0.08       -0.49      0.49 o
  -5  -4   6        4.55        3.11      0.57 o
  -4  -4   6        0.08       -0.45      0.45 o
  -3  -4   6        6.05        4.60      0.62 o
  -2  -4   6       40.58       38.84      1.18 o
  -1  -4   6        2.13        1.85      0.44 o
   0  -4   6        0.00       -0.38      0.38 o
   1  -4   6        0.01       -0.40      0.40 o
   2  -4   6       12.41       12.08      0.69 o
   3  -4   6       17.59       17.38      1.03 o
   4  -4   6        0.12       -0.65      0.65 o
  -8  -3   6        0.63        0.91      0.58 o
  -7  -3   6       13.26       15.20      1.56 o
  -6  -3   6        6.01        6.89      0.65 o
  -5  -3   6        5.50        5.67      0.58 o
  -4  -3   6        0.76        0.16      0.31 o
  -3  -3   6       34.18       33.89      0.83 o
  -2  -3   6       76.04       74.01      2.39 o
  -1  -3   6       60.12       53.59      1.12 o
   0  -3   6       42.64       40.39      0.92 o
   1  -3   6      224.84      215.30      4.13 o
   2  -3   6       11.01        9.99      0.61 o
   3  -3   6        4.46        3.10      0.53 o
   4  -3   6        2.76        2.03      0.53 o
   5  -3   6        4.29        3.05      0.63 o
  -9  -2   6       17.46       21.75      1.45 o
  -8  -2   6       25.50       27.43      1.07 o
  -7  -2   6        8.56        9.11      0.63 o
  -6  -2   6        3.82        4.33      0.46 o
  -5  -2   6        0.06        0.10      0.27 o
  -4  -2   6       23.14       23.94      0.68 o
  -3  -2   6       12.48       14.95      0.50 o
  -2  -2   6       10.37        9.47      0.40 o
  -1  -2   6        4.48        4.15      0.28 o
   0  -2   6        0.01       -0.06      0.20 o
   1  -2   6        4.26        4.05      0.30 o
   2  -2   6       71.37       64.39      1.24 o
   3  -2   6        3.73        3.17      0.43 o
   4  -2   6      248.37      251.61      4.81 o
   5  -2   6       22.99       24.34      1.01 o
   6  -2   6        0.38        0.02      0.48 o
  -9  -1   6       18.64       20.47      0.98 o
  -8  -1   6        6.51        6.56      0.66 o
  -7  -1   6        0.01        0.08      0.39 o
  -6  -1   6        1.22        1.33      0.34 o
  -5  -1   6       10.78        9.38      0.43 o
  -4  -1   6        8.20        7.73      0.32 o
  -3  -1   6       17.04       15.71      0.45 o
  -2  -1   6       23.70       25.22      0.66 o
  -1  -1   6       19.41       14.25      0.42 o
   0  -1   6       51.97       53.08      0.99 o
   1  -1   6      115.84      122.07      1.98 o
   2  -1   6       61.35       57.52      1.07 o
   3  -1   6        1.89        1.82      0.27 o
   4  -1   6        0.88        0.68      0.35 o
   5  -1   6       12.37       12.23      1.11 o
   6  -1   6       36.32       44.59      1.31 o
   7  -1   6        2.62        2.38      0.53 o
  -9   0   6        0.04       -0.49      0.49 o
  -8   0   6        8.99        8.83      0.66 o
  -7   0   6        0.31       -0.28      0.38 o
  -6   0   6      113.40      118.38      2.27 o
  -5   0   6       73.52       71.40      1.72 o
  -4   0   6        1.75        1.76      0.18 o
  -3   0   6        5.80        4.43      0.26 o
  -2   0   6      100.98       88.25      2.17 o
  -1   0   6        4.73        2.05      0.28 o
   0   0   6      188.13      170.93      3.96 o
   1   0   6       21.17       20.91      0.54 o
   2   0   6        0.08       -0.17      0.17 o
   3   0   6       32.02       27.85      0.65 o
   4   0   6       62.44       69.12      1.17 o
   5   0   6       56.48       56.89      1.36 o
   6   0   6       23.87       26.41      0.93 o
   7   0   6       58.21       61.87      1.56 o
   8   0   6       18.09       19.03      0.93 o
  -8   1   6        5.50        5.08      0.59 o
  -7   1   6        3.24        2.79      0.47 o
  -6   1   6        0.16       -0.29      0.29 o
  -5   1   6       20.09       20.15      0.60 o
  -4   1   6       13.39       13.58      0.46 o
  -3   1   6      174.54      181.60      3.00 o
  -2   1   6      318.77      304.74      5.39 o
  -1   1   6       21.95       19.03      0.76 o
   0   1   6      281.07      264.75      7.67 o
   1   1   6        1.94        2.31      0.30 o
   2   1   6        4.28        2.85      0.22 o
   3   1   6      232.73      252.88      3.86 o
   4   1   6       81.70       90.41      1.41 o
   5   1   6        7.79        8.17      0.37 o
   6   1   6        1.01        0.46      0.33 o
   7   1   6        0.39        0.12      0.37 o
   8   1   6        4.81        4.63      0.53 o
   9   1   6        1.04        0.65      0.63 o
  -8   2   6       14.92       18.56      0.98 o
  -7   2   6        1.28        1.40      0.50 o
  -6   2   6        2.64        1.58      0.37 o
  -5   2   6        2.03        2.31      0.28 o
  -4   2   6        3.58        3.00      0.25 o
  -3   2   6        1.98        2.25      0.23 o
  -2   2   6       65.04       74.03      1.41 o
  -1   2   6      132.37      131.57      6.40 o
   0   2   6        4.40        2.34      0.68 o
   1   2   6        0.16        0.58      0.58 o
   2   2   6      130.55      125.43      2.88 o
   3   2   6       75.18       69.22      1.25 o
   4   2   6       13.92       18.08      0.46 o
   5   2   6        0.32        0.43      0.20 o
   6   2   6       20.75       25.56      0.65 o
   7   2   6        0.85        0.44      0.36 o
   8   2   6        2.59        2.24      0.44 o
   9   2   6        0.24       -0.17      0.45 o
  -8   3   6        7.19        7.36      0.76 o
  -7   3   6       18.37       21.50      1.01 o
  -6   3   6       12.61       14.48      0.76 o
  -5   3   6       11.41       11.98      0.51 o
  -4   3   6        4.54        4.45      0.30 o
  -3   3   6       47.84       40.74      0.83 o
  -2   3   6       22.01       19.78      0.59 o
  -1   3   6        2.85        1.96      0.31 o
   0   3   6      131.62      148.79      7.13 o
   1   3   6       83.50      103.64      5.13 o
   2   3   6      253.66      237.55     10.99 o
   3   3   6       20.28       18.07      0.54 o
   4   3   6       41.93       40.26      0.86 o
   5   3   6       83.95       81.90      1.37 o
   6   3   6       13.09       15.94      0.46 o
   7   3   6       25.91       25.27      0.66 o
   8   3   6        3.49        4.57      0.43 o
   9   3   6       21.39       21.54      0.84 o
  10   3   6        2.88        2.63      0.59 o
  -7   4   6       16.77       20.64      1.06 o
  -6   4   6       69.67       76.27      1.97 o
  -5   4   6        4.70        5.31      0.88 o
  -4   4   6       18.90       19.51      0.62 o
  -3   4   6       26.43       29.37      0.71 o
  -2   4   6        0.06       -0.04      0.17 o
  -1   4   6        0.85        0.70      0.17 o
   0   4   6        0.00        0.70      0.19 o
   1   4   6        6.26        6.56      0.91 o
   2   4   6        3.79        2.69      0.23 o
   3   4   6      119.91      117.86      4.42 o
   4   4   6       72.91       76.31      1.36 o
   5   4   6      127.38      138.01      2.18 o
   6   4   6        0.29       -0.18      0.18 o
   7   4   6        0.16       -0.22      0.22 o
   8   4   6       14.19       13.47      0.69 o
   9   4   6       16.00       14.01      0.76 o
  10   4   6        5.00        4.42      0.55 o
  -6   5   6       27.40       32.82      1.14 o
  -5   5   6      208.53      231.16      4.34 o
  -4   5   6       51.93       58.52      1.38 o
  -3   5   6      134.04      137.33      2.43 o
  -2   5   6        1.87        1.08      0.20 o
  -1   5   6        0.05       -0.10      0.26 o
   0   5   6       80.29       75.30      1.69 o
   1   5   6       59.98       50.58      1.20 o
   2   5   6       21.12       23.38      0.68 o
   3   5   6      229.35      202.73      4.61 o
   4   5   6        9.27       12.45      0.38 o
   5   5   6       13.51       15.77      0.52 o
   6   5   6       34.11       30.77      0.70 o
   7   5   6       48.02       43.34      0.93 o
   8   5   6       41.01       40.83      1.14 o
   9   5   6        6.41        4.60      0.55 o
  10   5   6        3.98        4.14      0.52 o
  11   5   6        0.77        0.74      0.61 o
  -6   6   6        1.80        1.46      0.61 o
  -5   6   6        2.51        1.34      0.69 o
  -4   6   6       49.41       50.64      1.51 o
  -3   6   6       21.10       22.22      0.76 o
  -2   6   6      473.59      481.36      7.85 o
  -1   6   6      153.71      155.80      2.44 o
   0   6   6      164.35      159.60      2.50 o
   1   6   6        7.75        6.40      0.32 o
   2   6   6        7.55        6.92      0.31 o
   3   6   6        0.17       -0.01      0.10 o
   4   6   6        0.10        0.03      0.14 o
   5   6   6        6.19        7.18      0.31 o
   6   6   6      253.93      250.43      4.02 o
   7   6   6      138.86      145.42      2.46 o
   8   6   6        9.58        7.71      0.51 o
   9   6   6       36.88       36.26      1.11 o
  10   6   6        6.55        6.02      0.55 o
  11   6   6        4.91        6.12      0.73 o
  -5   7   6        2.33        1.37      0.53 o
  -4   7   6        4.39        2.52      0.52 o
  -3   7   6       36.75       38.11      1.27 o
  -2   7   6        3.50        1.56      0.49 o
  -1   7   6      164.22      168.80      2.96 o
   0   7   6       23.06       23.08      0.66 o
   1   7   6      380.22      376.17      5.62 o
   2   7   6      173.83      171.97      2.67 o
   3   7   6      135.88      139.98      2.21 o
   4   7   6        2.75        0.90      0.23 o
   5   7   6        1.03        0.69      0.21 o
   6   7   6        3.99        3.17      0.33 o
   7   7   6       39.25       38.00      0.88 o
   8   7   6        5.62        6.14      0.82 o
   9   7   6        1.64        0.60      0.40 o
  10   7   6       15.66       17.34      1.02 o
  11   7   6        0.48        0.26      0.54 o
  -4   8   6        0.01       -0.52      0.52 o
  -3   8   6        1.18        1.30      0.54 o
  -2   8   6        0.57       -0.26      0.48 o
  -1   8   6       12.67       13.67      0.79 o
   0   8   6      187.77      205.31      3.88 o
   1   8   6       22.43       21.85      0.69 o
   2   8   6       30.74       27.65      0.75 o
   3   8   6        2.43        3.54      0.32 o
   4   8   6      225.35      232.20      3.81 o
   5   8   6       87.30       81.77      2.15 o
   6   8   6       41.05       42.37      0.90 o
   7   8   6       10.13        8.31      0.50 o
   8   8   6        4.14        2.93      0.46 o
   9   8   6       55.17       56.61      1.52 o
  10   8   6        1.63        0.48      0.45 o
  11   8   6        1.74        1.78      0.79 o
  -2   9   6        0.19       -0.25      0.51 o
  -1   9   6        0.04       -0.42      0.47 o
   0   9   6        2.68        2.40      0.69 o
   1   9   6        5.18        4.46      0.54 o
   2   9   6       24.17       21.90      0.93 o
   3   9   6        0.38       -0.36      0.36 o
   4   9   6        0.03       -0.33      0.33 o
   5   9   6       21.95       25.02      0.97 o
   6   9   6       15.58       17.92      0.76 o
   7   9   6       97.21      107.31      2.38 o
   8   9   6       13.74       13.43      0.68 o
   9   9   6        1.74        1.16      0.61 o
  10   9   6        1.53        0.46      0.65 o
  -1  10   6        0.13       -0.53      0.53 o
   0  10   6        3.89        5.32      0.62 o
   1  10   6        3.30        2.64      0.53 o
   2  10   6        9.09        8.83      0.65 o
   3  10   6        8.07        7.67      0.61 o
   4  10   6        2.76        1.76      0.47 o
   5  10   6        8.96        7.57      0.60 o
   6  10   6       30.13       27.33      0.91 o
   7  10   6        7.69        7.15      0.58 o
   8  10   6       33.08       33.99      1.40 o
   9  10   6        0.79        2.18      0.53 o
  10  10   6        9.04        8.83      1.81 o
   1  11   6        5.31        5.00      0.66 o
   2  11   6        6.90        7.76      0.69 o
   3  11   6        8.09       11.76      0.95 o
   4  11   6        5.62        4.61      0.57 o
   5  11   6        8.12        6.38      0.62 o
   6  11   6        5.37        3.99      0.76 o
   7  11   6        0.62        1.57      0.56 o
   8  11   6        3.42        3.38      0.64 o
   9  11   6        0.37        1.16      0.69 o
  -5  -5   7        1.42        1.61      0.66 o
  -4  -5   7       10.36        9.45      0.86 o
  -3  -5   7        0.57       -0.44      0.54 o
  -2  -5   7        0.64       -0.17      0.55 o
  -1  -5   7        1.87        3.21      0.65 o
   0  -5   7        0.53       -0.32      0.57 o
  -7  -4   7        1.29        1.32      0.62 o
  -6  -4   7        8.06        6.51      0.74 o
  -5  -4   7        1.68        0.52      0.57 o
  -4  -4   7       17.56       12.52      0.90 o
  -3  -4   7       28.85       22.78      1.18 o
  -2  -4   7        0.25       -0.12      0.50 o
  -1  -4   7       31.49       26.06      1.15 o
   0  -4   7        1.65        0.72      0.55 o
   1  -4   7        0.44       -0.30      0.51 o
   2  -4   7        1.25        1.44      0.59 o
  -7  -3   7        0.74        1.16      0.60 o
  -6  -3   7        3.39        3.01      0.61 o
  -5  -3   7        0.41        0.66      0.49 o
  -4  -3   7        4.19        4.39      0.59 o
  -3  -3   7        1.74        0.41      0.47 o
  -2  -3   7        3.54        2.00      0.53 o
  -1  -3   7       10.99       10.28      0.69 o
   0  -3   7        0.10       -0.43      0.44 o
   1  -3   7        0.87        0.26      0.48 o
   2  -3   7        8.63        6.56      0.66 o
   3  -3   7        1.84        0.61      0.53 o
   4  -3   7        0.00       -0.52      0.52 o
  -8  -2   7       20.59       25.07      1.24 o
  -7  -2   7        2.13        2.10      0.51 o
  -6  -2   7       27.59       27.34      1.06 o
  -5  -2   7       11.86       12.66      0.74 o
  -4  -2   7        2.58        2.79      0.36 o
  -3  -2   7        0.56        0.58      0.30 o
  -2  -2   7        0.51        0.42      0.29 o
  -1  -2   7        4.02        2.77      0.36 o
   0  -2   7       60.56       57.13      1.25 o
   1  -2   7       19.58       16.95      0.67 o
   2  -2   7        2.51        1.48      0.48 o
   3  -2   7        0.99        1.36      0.52 o
   4  -2   7        0.82        0.72      0.54 o
   5  -2   7        5.83        4.91      0.69 o
  -8  -1   7        8.81        9.01      0.70 o
  -7  -1   7       44.96       51.04      2.40 o
  -6  -1   7       26.07       27.97      1.00 o
  -5  -1   7       84.70       87.57      2.50 o
  -4  -1   7        8.50        8.41      0.43 o
  -3  -1   7      109.84      105.46      1.89 o
  -2  -1   7       33.87       34.65      1.03 o
  -1  -1   7        4.38        3.82      0.31 o
   0  -1   7        0.17        0.39      0.24 o
   1  -1   7       23.85       23.34      0.67 o
   2  -1   7       35.10       34.58      0.87 o
   3  -1   7       13.78       12.27      0.58 o
   4  -1   7       36.77       32.38      1.19 o
   5  -1   7       16.86       18.83      1.00 o
   6  -1   7       41.31       46.20      1.60 o
  -8   0   7        0.00       -0.43      0.43 o
  -7   0   7        1.65        0.75      0.45 o
  -6   0   7        0.03       -0.36      0.36 o
  -5   0   7        0.04       -0.25      0.25 o
  -4   0   7       77.55       78.40      1.81 o
  -3   0   7      151.13      148.80      2.54 o
  -2   0   7      324.37      309.54      5.04 o
  -1   0   7      110.01       86.19      4.75 o
   0   0   7       55.64       43.04      1.05 o
   1   0   7        6.45        6.95      0.35 o
   2   0   7        0.03       -0.23      0.23 o
   3   0   7        6.11        4.66      0.35 o
   4   0   7       60.33       59.50      1.17 o
   5   0   7      146.03      153.92      3.52 o
   6   0   7       42.96       47.33      1.49 o
   7   0   7       28.10       28.97      1.21 o
  -8   1   7        3.13        2.92      0.69 o
  -7   1   7        1.42       -0.41      0.41 o
  -6   1   7        0.10       -0.31      0.31 o
  -5   1   7        0.86        0.28      0.30 o
  -4   1   7       41.79       43.12      1.22 o
  -3   1   7       14.04       10.81      0.84 o
  -2   1   7       54.56       51.86      1.41 o
  -1   1   7       32.58       30.90      1.31 o
   0   1   7       16.56       17.44      0.80 o
   1   1   7      210.34      186.30      4.29 o
   2   1   7       40.88       35.20      0.88 o
   3   1   7       36.15       29.93      0.73 o
   4   1   7        5.83        4.09      0.30 o
   5   1   7       15.65       11.89      0.55 o
   6   1   7        9.98        9.27      0.65 o
   7   1   7       27.05       27.47      1.11 o
   8   1   7       13.63       13.13      1.05 o
  -7   2   7        4.73        6.06      0.85 o
  -6   2   7        0.08       -0.38      0.38 o
  -5   2   7        6.10        5.58      0.34 o
  -4   2   7        5.86        4.19      0.32 o
  -3   2   7        3.05        2.83      0.28 o
  -2   2   7        1.13       -0.27      0.27 o
  -1   2   7      227.99      238.86     11.12 o
   0   2   7      160.33      145.08      7.03 o
   1   2   7        3.47        5.34      0.93 o
   2   2   7       13.55        9.50      0.45 o
   3   2   7        0.42        0.42      0.21 o
   4   2   7      140.69      135.49      2.17 o
   5   2   7        1.21        2.34      0.35 o
   6   2   7       59.44       61.68      1.30 o
   7   2   7       14.05       12.80      0.79 o
   8   2   7       13.52       12.23      0.81 o
   9   2   7        0.74        0.16      0.56 o
  -7   3   7       12.85       17.55      0.91 o
  -6   3   7        1.44        2.79      0.56 o
  -5   3   7        5.88        5.37      0.36 o
  -4   3   7       24.49       23.55      0.62 o
  -3   3   7        0.71        0.63      0.42 o
  -2   3   7        1.03        0.50      0.19 o
  -1   3   7        4.20        5.62      0.99 o
   0   3   7       35.71       32.52      2.17 o
   1   3   7        8.89       16.11      1.49 o
   2   3   7       44.27       47.72      2.80 o
   3   3   7       74.41       75.97      1.83 o
   4   3   7        0.32        0.41      0.17 o
   5   3   7      140.66      143.52      2.28 o
   6   3   7        1.37        2.45      0.31 o
   7   3   7      135.01      139.61      3.17 o
   8   3   7       30.36       30.80      1.21 o
   9   3   7        0.68       -0.11      0.52 o
  -7   4   7       46.04       53.15      1.64 o
  -6   4   7       44.42       53.37      1.54 o
  -5   4   7       36.63       40.60      1.22 o
  -4   4   7       22.67       24.47      0.68 o
  -3   4   7        0.00        0.19      0.22 o
  -2   4   7       61.10       61.04      1.43 o
  -1   4   7        1.15        1.22      0.17 o
   0   4   7        2.19        1.75      0.77 o
   1   4   7       27.89       30.39      2.13 o
   2   4   7       43.60       40.09      2.48 o
   3   4   7       16.47       16.75      0.62 o
   4   4   7       36.98       39.81      0.88 o
   5   4   7        7.89        6.87      0.34 o
   6   4   7        0.39        0.43      0.25 o
   7   4   7        4.31        4.31      0.35 o
   8   4   7        2.83        3.34      0.65 o
   9   4   7       15.20       17.71      0.99 o
  10   4   7       30.36       36.59      1.44 o
  -6   5   7       16.06       18.58      0.90 o
  -5   5   7       12.45       14.53      0.86 o
  -4   5   7      139.12      141.47      2.32 o
  -3   5   7       65.75       70.81      1.39 o
  -2   5   7        6.80        6.80      0.36 o
  -1   5   7        0.07       -0.23      0.23 o
   0   5   7        0.64       -0.14      0.16 o
   1   5   7        4.76        3.37      0.25 o
   2   5   7      108.32      112.12      2.07 o
   3   5   7        1.52        1.49      0.22 o
   4   5   7        8.52        7.50      0.37 o
   5   5   7      118.16      128.07      2.34 o
   6   5   7        2.94        2.65      0.29 o
   7   5   7       17.41       16.31      0.58 o
   8   5   7        7.45        6.50      0.56 o
   9   5   7        0.01        0.48      0.44 o
  10   5   7        0.25        0.61      0.51 o
  -5   6   7        6.22        5.52      0.67 o
  -4   6   7        0.24       -0.45      0.45 o
  -3   6   7       75.32       76.21      1.54 o
  -2   6   7        7.66        8.18      0.45 o
  -1   6   7      182.72      181.39      3.07 o
   0   6   7       50.15       51.21      1.01 o
   1   6   7       18.54       16.59      0.64 o
   2   6   7       51.51       53.69      1.29 o
   3   6   7       10.49        7.68      0.46 o
   4   6   7        7.17        8.94      0.49 o
   5   6   7       31.24       31.42      0.69 o
   6   6   7        9.64       10.18      0.48 o
   7   6   7        4.90        4.52      0.39 o
   8   6   7       10.12        9.85      0.66 o
   9   6   7        2.23        2.09      0.76 o
  10   6   7        5.65        6.65      0.85 o
  -4   7   7        4.66        4.30      0.61 o
  -3   7   7        4.85        3.58      0.55 o
  -2   7   7        1.08       -0.33      0.33 o
  -1   7   7       14.43       13.38      0.59 o
   0   7   7      218.47      211.74      3.58 o
   1   7   7       28.12       28.88      0.75 o
   2   7   7      166.98      158.87      2.72 o
   3   7   7       16.43       12.12      0.50 o
   4   7   7        0.36       -0.21      0.21 o
   5   7   7       17.63       15.73      0.57 o
   6   7   7        6.63        6.78      0.37 o
   7   7   7      105.27      109.12      2.30 o
   8   7   7      108.69      115.95      2.92 o
   9   7   7        6.79        5.68      0.64 o
  10   7   7        0.75        0.24      0.51 o
  -3   8   7        2.42        2.45      0.57 o
  -2   8   7        0.96        0.88      0.48 o
  -1   8   7       23.14       27.77      1.03 o
   0   8   7        0.88        0.79      0.35 o
   1   8   7      173.50      182.63      3.15 o
   2   8   7       20.50       17.75      0.67 o
   3   8   7      283.79      280.64      4.67 o
   4   8   7       13.17       12.68      0.59 o
   5   8   7       91.95       87.19      1.65 o
   6   8   7        1.70        0.05      0.30 o
   7   8   7       12.26        9.56      0.60 o
   8   8   7       16.06       14.58      0.90 o
   9   8   7        1.49        0.66      0.51 o
  10   8   7        9.98       11.25      0.80 o
  -2   9   7        4.41        4.46      0.62 o
  -1   9   7        0.32        0.36      0.49 o
   0   9   7        1.30        2.42      0.51 o
   1   9   7       38.36       37.14      1.20 o
   2   9   7       17.81       15.25      0.71 o
   3   9   7        1.79        1.54      0.34 o
   4   9   7      119.77      124.46      2.26 o
   5   9   7       32.01       31.24      1.08 o
   6   9   7      144.44      149.52      3.27 o
   7   9   7        4.66        4.36      0.59 o
   8   9   7       26.26       27.00      1.03 o
   9   9   7        1.65        0.46      0.56 o
  10   9   7        1.68        0.47      0.58 o
  -1  10   7        0.03        0.02      0.53 o
   0  10   7        7.32       10.48      0.75 o
   1  10   7       25.53       25.92      1.05 o
   2  10   7       12.20       13.70      0.78 o
   3  10   7        5.78        6.30      0.57 o
   4  10   7        0.24       -0.26      0.42 o
   5  10   7       10.85       10.27      0.65 o
   6  10   7        2.40        3.20      0.50 o
   7  10   7       21.68       26.18      1.15 o
   8  10   7        1.38        3.56      0.60 o
   9  10   7       42.74       50.92      1.75 o
   2  11   7        3.65        2.70      0.58 o
   3  11   7        5.45        6.97      0.66 o
   4  11   7       21.12       22.76      1.00 o
   5  11   7        6.87        6.84      0.65 o
   6  11   7        4.34        4.42      0.56 o
   7  11   7       17.91       15.43      1.01 o
   8  11   7        7.29        7.02      0.73 o
  -4  -4   8       19.40       21.18      1.22 o
  -3  -4   8        9.56       10.04      0.88 o
  -2  -4   8        0.77        0.72      0.56 o
  -1  -4   8        1.64        1.37      0.61 o
   0  -4   8        1.79        1.23      0.62 o
  -6  -3   8        6.26        5.95      0.77 o
  -5  -3   8       45.83       49.00      1.68 o
  -4  -3   8       31.13       32.59      1.68 o
  -3  -3   8        0.03       -0.83      0.83 o
  -2  -3   8       33.33       29.23      1.32 o
  -1  -3   8       93.20       90.00      2.36 o
   0  -3   8        4.35        3.18      0.61 o
   1  -3   8       10.02        7.85      0.71 o
   2  -3   8        0.51       -0.40      0.52 o
  -6  -2   8        1.84        1.83      0.54 o
  -5  -2   8       38.97       42.93      1.64 o
  -4  -2   8        2.55        3.27      0.57 o
  -3  -2   8        0.12       -0.46      0.46 o
  -2  -2   8       34.44       31.18      1.13 o
  -1  -2   8       54.11       56.03      1.78 o
   0  -2   8       35.29       37.08      1.28 o
   1  -2   8        1.05        0.44      0.50 o
   2  -2   8       68.52       61.58      2.82 o
   3  -2   8        1.48        0.52      0.53 o
   4  -2   8       47.71       51.44      1.65 o
  -7  -1   8        1.71        1.90      0.54 o
  -6  -1   8       11.95       13.12      0.76 o
  -5  -1   8        5.01        5.42      0.58 o
  -4  -1   8       58.96       63.26      1.31 o
  -3  -1   8        0.66        1.59      0.36 o
  -2  -1   8       57.99       65.24      1.47 o
  -1  -1   8       17.57       19.24      0.81 o
   0  -1   8        0.05       -0.30      0.30 o
   1  -1   8       94.25       92.37      2.21 o
   2  -1   8      101.49      100.52      2.44 o
   3  -1   8       37.71       37.34      1.29 o
   4  -1   8       46.34       48.87      1.54 o
   5  -1   8        1.42        1.06      0.57 o
  -7   0   8        2.35        1.84      0.52 o
  -6   0   8       13.75       14.14      0.78 o
  -5   0   8       24.31       22.42      1.07 o
  -4   0   8       26.62       29.98      1.00 o
  -3   0   8        0.22       -0.04      0.34 o
  -2   0   8       83.73       75.89      2.66 o
  -1   0   8      173.58      175.03      4.59 o
   0   0   8       32.46       27.93      0.77 o
   1   0   8      104.60       99.22      1.92 o
   2   0   8       27.83       25.93      0.74 o
   3   0   8        4.48        3.19      0.38 o
   4   0   8       52.89       55.79      1.59 o
   5   0   8       87.10       88.18      2.27 o
   6   0   8        0.09       -0.38      0.50 o
  -7   1   8        1.93        2.74      0.50 o
  -6   1   8        0.50       -0.33      0.39 o
  -5   1   8        0.33       -0.38      0.38 o
  -4   1   8        0.15       -0.24      0.24 o
  -3   1   8       12.92        9.91      0.96 o
  -2   1   8      219.17      202.26      7.47 o
  -1   1   8      133.98      133.02      4.91 o
   0   1   8       77.27       63.31      2.33 o
   1   1   8       35.87       34.51      1.10 o
   2   1   8      207.27      216.19      3.90 o
   3   1   8       37.07       36.28      0.88 o
   4   1   8       97.97       93.53      1.80 o
   5   1   8       21.11       18.67      0.89 o
   6   1   8       19.97       18.16      1.49 o
   7   1   8        4.27        3.62      0.61 o
  -7   2   8        1.42        0.94      0.49 o
  -6   2   8        7.69        8.20      0.58 o
  -5   2   8        2.63        1.65      0.29 o
  -4   2   8        1.82        1.37      0.25 o
  -3   2   8        7.64        6.93      0.51 o
  -2   2   8        3.42        4.78      0.42 o
  -1   2   8       25.03       28.29      2.15 o
   0   2   8      177.89      190.67      9.14 o
   2   2   8      201.96      189.63      4.39 o
   3   2   8       77.20       79.76      1.67 o
   4   2   8        1.23        0.54      0.29 o
   5   2   8       89.59       93.16      1.79 o
   6   2   8        2.03        0.73      0.45 o
   7   2   8       10.22        7.89      0.80 o
   8   2   8        3.75        1.21      0.57 o
  -6   3   8        9.78       12.44      0.72 o
  -5   3   8        4.23        4.55      0.36 o
  -4   3   8        0.50        0.20      0.24 o
  -3   3   8        0.52        0.66      0.34 o
  -2   3   8        3.67        3.43      0.26 o
  -1   3   8        5.89        6.50      1.09 o
   0   3   8        0.08        0.22      0.75 o
   1   3   8       32.71       37.45      2.54 o
   2   3   8      113.70      109.78      5.64 o
   3   3   8      361.98      369.80      8.34 o
   4   3   8       19.37       22.74      0.60 o
   5   3   8      108.39      112.87      2.17 o
   6   3   8        2.87        3.75      0.38 o
   7   3   8       31.37       29.61      1.10 o
   8   3   8       47.50       48.24      1.99 o
   9   3   8        2.16        1.48      0.57 o
  -6   4   8       46.99       55.49      1.58 o
  -5   4   8        2.03        3.96      0.55 o
  -4   4   8        0.94        1.94      0.31 o
  -3   4   8        0.22        0.31      0.22 o
  -2   4   8        6.73        5.75      0.38 o
  -1   4   8        0.01        0.16      0.77 o
   0   4   8       50.13       47.24      3.00 o
   1   4   8      147.39      137.39      6.83 o
   2   4   8       85.88       83.79      4.53 o
   3   4   8       25.36       26.22      0.71 o
   4   4   8       20.54       18.42      0.97 o
   5   4   8      102.41      105.17      1.90 o
   6   4   8      142.32      150.46      2.67 o
   7   4   8        2.23        3.17      0.46 o
   8   4   8       49.45       57.85      1.64 o
   9   4   8       25.26       24.90      1.19 o
  -5   5   8       63.51       73.95      1.69 o
  -4   5   8       10.05       12.67      0.68 o
  -3   5   8       92.68       99.02      1.66 o
  -2   5   8       34.99       40.39      1.10 o
  -1   5   8        0.04        0.05      0.40 o
   0   5   8       30.81       32.38      2.40 o
   1   5   8        0.03        1.07      0.87 o
   2   5   8       32.51       30.51      2.28 o
   3   5   8        7.49        6.96      0.38 o
   4   5   8      134.85      138.08      3.02 o
   5   5   8      152.63      161.94      2.80 o
   6   5   8       42.76       40.97      1.10 o
   7   5   8        1.44       -0.12      0.30 o
   8   5   8       42.40       45.88      1.50 o
   9   5   8       93.50      104.32      2.76 o
  10   5   8        2.40        3.18      0.64 o
  -5   6   8        1.30       -0.37      0.68 o
  -4   6   8       11.15       10.46      0.69 o
  -3   6   8       12.04       13.48      0.62 o
  -2   6   8      222.32      230.21      3.88 o
  -1   6   8        1.74        2.55      0.35 o
   0   6   8       31.21       34.18      0.96 o
   1   6   8        5.05        5.91      0.48 o
   2   6   8        1.33        0.71      0.25 o
   3   6   8       14.25       13.83      0.55 o
   4   6   8       62.69       57.73      1.38 o
   5   6   8       85.00       90.54      1.72 o
   6   6   8      133.73      139.74      2.60 o
   8   6   8       62.83       66.51      1.88 o
   9   6   8       30.78       34.07      1.28 o
  10   6   8        0.01        0.22      0.54 o
  -4   7   8        2.93        1.80      0.55 o
  -3   7   8        6.60        6.32      0.59 o
  -2   7   8        3.53        3.45      0.40 o
  -1   7   8       90.05       87.81      1.68 o
   0   7   8        9.23       10.69      0.49 o
   1   7   8      238.20      224.29      4.14 o
   2   7   8        0.09       -0.31      0.31 o
   3   7   8       13.43       13.00      0.54 o
   4   7   8        0.93        0.41      0.22 o
   5   7   8        2.90        1.71      0.26 o
   6   7   8       70.07       70.79      1.46 o
   7   7   8      246.60      270.43      5.73 o
   8   7   8       53.57       61.09      1.94 o
   9   7   8       11.01       11.28      0.76 o
  10   7   8        0.16       -0.52      0.52 o
  -3   8   8        0.20       -0.41      0.53 o
  -2   8   8       11.44       12.25      0.73 o
  -1   8   8       16.40       19.19      0.78 o
   0   8   8      129.88      143.78      2.57 o
   1   8   8        8.96        6.24      0.47 o
   2   8   8      101.30       94.28      1.76 o
   3   8   8       17.76       14.57      0.96 o
   4   8   8      106.99      101.22      1.86 o
   5   8   8        0.01       -0.30      0.30 o
   6   8   8        0.55       -0.28      0.28 o
   7   8   8        0.78       -0.41      0.41 o
   8   8   8       23.99       24.87      1.11 o
   9   8   8        7.74        8.37      0.72 o
  10   8   8       30.64       36.64      1.45 o
  -2   9   8        2.68        3.06      0.58 o
  -1   9   8       14.23       17.22      0.91 o
   0   9   8       13.06       15.94      0.85 o
   1   9   8        0.31       -0.46      0.46 o
   2   9   8        5.05        2.88      0.39 o
   3   9   8        4.22        4.26      0.39 o
   4   9   8        0.70        0.49      0.31 o
   5   9   8      103.19      102.02      1.92 o
   6   9   8       23.25       24.17      0.97 o
   7   9   8       20.78       20.00      1.01 o
   8   9   8        1.07       -0.49      0.49 o
   9   9   8       12.53        9.72      1.68 o
   0  10   8        1.21        1.37      0.54 o
   1  10   8        2.44        1.79      0.52 o
   2  10   8        1.60        0.56      0.46 o
   3  10   8        3.09        1.74      0.47 o
   4  10   8        3.15        1.82      0.46 o
   5  10   8       14.47       14.46      0.81 o
   6  10   8       30.75       29.85      1.09 o
   7  10   8       11.15       12.99      0.91 o
   8  10   8       75.29       80.62      2.03 o
   9  10   8       50.23       63.92      2.20 o
   2  11   8        1.66        2.32      0.57 o
   3  11   8        0.32       -0.44      0.48 o
   4  11   8        0.46       -0.12      0.47 o
   5  11   8        1.55        1.16      0.50 o
   6  11   8        8.38        5.88      0.60 o
   7  11   8        8.49        7.19      0.82 o
   8  11   8        1.08        1.12      0.56 o
  -2  -3   9        1.11        2.20      0.64 o
  -1  -3   9        0.76        1.31      0.58 o
  -5  -2   9        6.23        7.54      0.74 o
  -4  -2   9        5.51        5.28      0.80 o
  -3  -2   9        1.44        0.09      0.53 o
  -2  -2   9        4.79        4.15      0.65 o
  -1  -2   9       29.72       30.93      1.28 o
   0  -2   9       14.04       12.42      0.78 o
   1  -2   9        0.30       -0.01      0.51 o
   2  -2   9        0.19       -0.51      0.51 o
  -5  -1   9       15.60       18.10      0.91 o
  -4  -1   9        0.89        1.26      0.68 o
  -3  -1   9        8.27        5.79      0.45 o
  -2  -1   9       11.27       11.36      0.73 o
  -1  -1   9        2.10        1.83      0.36 o
   0  -1   9        0.85        0.35      0.33 o
   1  -1   9        3.06        4.09      0.53 o
   2  -1   9        1.85        1.89      0.54 o
   3  -1   9       10.33        8.80      0.70 o
   4  -1   9        0.37       -0.52      0.52 o
  -6   0   9        0.31       -0.46      0.46 o
  -5   0   9        0.34       -0.58      0.58 o
  -4   0   9      136.91      148.21      2.62 o
  -3   0   9      214.02      233.17      3.91 o
  -2   0   9       36.19       37.17      1.12 o
  -1   0   9       23.26       23.09      0.76 o
   0   0   9        0.66        0.25      0.30 o
   1   0   9        7.34        6.19      0.40 o
   2   0   9        2.28        1.90      0.35 o
   3   0   9        0.00       -0.41      0.41 o
   4   0   9        0.42       -0.11      0.47 o
   5   0   9       25.53       29.25      1.17 o
  -6   1   9        0.42       -0.42      0.42 o
  -5   1   9       18.94       20.31      0.87 o
  -4   1   9       28.84       27.96      0.83 o
  -3   1   9       10.84       10.63      0.55 o
  -2   1   9       62.54       61.79      2.24 o
  -1   1   9       15.67       12.95      0.76 o
   0   1   9      168.73      168.02      5.92 o
   1   1   9       24.35       24.57      0.86 o
   2   1   9       30.41       34.20      1.15 o
   3   1   9        1.48        0.73      0.33 o
   4   1   9        1.39       -0.29      0.36 o
   5   1   9        0.73       -0.44      0.44 o
   6   1   9        8.34        6.76      0.67 o
  -6   2   9        1.26        0.60      0.43 o
  -5   2   9       10.80       11.36      0.55 o
  -4   2   9       28.64       32.82      1.07 o
  -3   2   9       14.11       13.15      0.85 o
  -2   2   9       41.04       37.83      2.09 o
  -1   2   9      228.84      247.11     11.78 o
   0   2   9      187.01      195.48      9.54 o
   1   2   9       83.81       82.98      2.05 o
   2   2   9       37.04       33.61      1.08 o
   3   2   9       95.28      101.21      2.69 o
   4   2   9       19.04       19.17      0.68 o
   5   2   9        3.73        3.90      0.44 o
   6   2   9        1.11       -0.44      0.44 o
   7   2   9        0.22       -0.48      0.48 o
  -6   3   9        0.05        0.08      0.44 o
  -5   3   9        1.20        1.14      0.36 o
  -4   3   9       59.48       61.49      1.22 o
  -3   3   9        2.80        2.19      0.31 o
  -2   3   9       33.91       32.35      1.18 o
  -1   3   9      144.35      153.82      7.67 o
   0   3   9       74.11       77.61      4.39 o
   1   3   9        6.86        7.11      1.27 o
   3   3   9      210.60      219.27      7.81 o
   4   3   9       61.28       64.67      1.28 o
   5   3   9      108.15      120.87      2.50 o
   6   3   9       99.04      110.02      3.67 o
   7   3   9       17.76       18.70      0.94 o
   8   3   9       22.35       26.08      1.19 o
  -5   4   9        1.88        1.28      0.53 o
  -4   4   9       52.74       55.03      1.15 o
  -3   4   9        1.37        0.70      0.45 o
  -2   4   9        0.59        1.18      0.33 o
  -1   4   9       62.36       59.18      3.68 o
   0   4   9        7.57        7.47      1.29 o
   1   4   9        9.22        8.01      1.33 o
   2   4   9      148.84      142.52      7.17 o
   3   4   9      103.35      110.70      3.13 o
   4   4   9        1.04        0.60      0.44 o
   5   4   9        1.85        1.41      0.29 o
   6   4   9       42.03       46.41      1.04 o
   7   4   9       50.70       58.87      1.61 o
   8   4   9        3.46        5.27      0.59 o
  -5   5   9        0.37        0.26      0.42 o
  -4   5   9       11.52       10.15      0.69 o
  -3   5   9        8.71        7.90      0.43 o
  -2   5   9       21.07       23.60      0.80 o
  -1   5   9        1.16        0.78      1.11 o
   0   5   9        2.87        2.17      1.07 o
   1   5   9       55.27       61.03      3.71 o
   2   5   9      309.60      303.65     14.24 o
   3   5   9       48.72       44.80      3.06 o
   4   5   9        0.83        0.42      0.29 o
   5   5   9       37.42       29.98      0.77 o
   6   5   9       29.59       29.85      0.86 o
   7   5   9        0.28        0.07      0.38 o
   8   5   9        0.67        0.74      0.44 o
   9   5   9       21.45       26.45      1.18 o
  -4   6   9        0.75        0.26      0.47 o
  -3   6   9       11.31        9.16      0.48 o
  -2   6   9        3.46        3.29      0.38 o
  -1   6   9       13.67       10.49      0.66 o
   0   6   9       37.51       29.98      0.86 o
   1   6   9       21.74       19.33      2.07 o
   2   6   9       17.05       15.30      1.89 o
   3   6   9        0.54        0.48      0.23 o
   4   6   9       25.00       30.23      0.87 o
   5   6   9      279.43      311.03      5.48 o
   6   6   9       92.54      100.41      1.94 o
   7   6   9        0.86       -0.33      0.33 o
   8   6   9       13.75       12.26      1.21 o
   9   6   9        3.51        3.49      0.58 o
  -3   7   9        3.70        4.02      0.54 o
  -2   7   9       10.43       12.55      0.58 o
  -1   7   9       31.07       30.90      0.80 o
   0   7   9       65.05       56.37      1.47 o
   1   7   9       27.63       24.13      0.82 o
   2   7   9        0.00       -0.28      0.28 o
   3   7   9       34.48       27.53      0.86 o
   4   7   9       47.29       43.74      1.00 o
   5   7   9        8.67        8.32      0.42 o
   6   7   9        2.14        3.21      0.35 o
   7   7   9        7.59        6.83      0.51 o
   8   7   9        0.59       -0.46      0.46 o
   9   7   9        7.30        7.97      0.79 o
  -2   8   9       13.16       18.27      0.78 o
  -1   8   9       19.00       28.70      0.91 o
   0   8   9        8.07        7.16      0.45 o
   1   8   9       23.30       21.55      0.67 o
   2   8   9        1.18        0.04      0.27 o
   3   8   9       98.82       88.81      1.83 o
   4   8   9       42.07       34.19      0.84 o
   5   8   9        0.66       -0.27      0.27 o
   6   8   9       19.85       19.03      0.63 o
   7   8   9       65.76       71.13      1.97 o
   8   8   9       27.67       28.39      1.17 o
   9   8   9        3.49        4.03      0.61 o
  -1   9   9        4.44        3.68      0.58 o
   0   9   9        3.65        4.27      0.56 o
   1   9   9        6.41        4.53      0.45 o
   2   9   9       11.83        7.81      0.46 o
   3   9   9       15.29       11.85      0.54 o
   4   9   9       40.57       40.94      0.98 o
   5   9   9        3.94        4.52      0.41 o
   6   9   9       56.59       55.44      1.49 o
   7   9   9       18.54       16.47      0.83 o
   8   9   9        1.34       -0.50      0.50 o
   9   9   9       10.48        9.60      1.46 o
   1  10   9       18.79       23.16      1.00 o
   2  10   9        2.96        3.78      0.55 o
   3  10   9        6.42        5.96      0.56 o
   4  10   9        0.16       -0.42      0.42 o
   5  10   9       28.30       26.75      1.10 o
   6  10   9       12.92       10.91      0.68 o
   7  10   9       10.54        9.99      0.87 o
   8  10   9        0.28        0.46      0.49 o
   3  11   9        6.67        7.17      0.66 o
   4  11   9        9.30        9.84      0.71 o
   5  11   9        2.71        1.77      0.53 o
   6  11   9        5.32        5.61      0.61 o
  -3  -1  10       12.00       12.86      1.50 o
  -2  -1  10        4.72        4.99      0.96 o
  -1  -1  10        5.02        5.32      0.65 o
   0  -1  10        0.00       -0.48      0.48 o
   1  -1  10       13.28       14.56      0.91 o
  -4   0  10        0.16        1.01      0.49 o
  -3   0  10        3.81        6.30      0.46 o
  -2   0  10        0.32        0.11      0.34 o
  -1   0  10        7.24        6.21      0.45 o
   0   0  10       10.26       12.79      0.62 o
   1   0  10        6.92        8.30      0.52 o
   2   0  10        2.87        3.94      0.53 o
   3   0  10        0.14        0.50      0.49 o
  -4   1  10        1.77        0.30      0.34 o
  -3   1  10       40.41       38.90      1.45 o
  -2   1  10      107.55      105.20      3.36 o
  -1   1  10       10.70        8.05      0.60 o
   0   1  10       29.18       31.97      1.13 o
   1   1  10        0.29        0.18      0.37 o
   2   1  10       11.25        9.79      0.51 o
   3   1  10        4.02        5.98      0.43 o
   4   1  10        0.62        0.33      0.46 o
   5   1  10        1.06        1.21      0.53 o
  -5   2  10        4.65        5.18      0.50 o
  -4   2  10        2.32        1.57      0.33 o
  -3   2  10        4.28        2.50      0.40 o
  -2   2  10        1.81        0.29      0.48 o
  -1   2  10        2.29        2.15      0.62 o
   0   2  10        1.40        0.62      0.68 o
   1   2  10       26.09       21.93      1.25 o
   2   2  10       21.82       18.83      1.42 o
   3   2  10       30.44       34.61      1.28 o
   4   2  10       10.74       11.96      0.59 o
   5   2  10        1.26        0.15      0.45 o
   6   2  10        2.91        3.61      0.58 o
  -4   3  10        0.01        0.41      0.28 o
  -3   3  10       11.56       13.36      0.58 o
  -2   3  10        4.26        4.28      0.41 o
  -1   3  10        0.30       -0.02      1.03 o
   0   3  10        9.21        8.80      1.45 o
   1   3  10        2.12        1.49      1.11 o
   3   3  10       32.86       33.32      1.01 o
   4   3  10        2.95        3.60      0.33 o
   5   3  10        8.75        7.84      0.44 o
   6   3  10        0.95        0.78      0.45 o
   7   3  10        1.47        1.22      0.80 o
  -4   4  10        3.22        3.90      0.35 o
  -3   4  10        0.07       -0.43      0.43 o
  -2   4  10       15.39       17.58      1.40 o
  -1   4  10        2.06        1.27      1.11 o
   0   4  10       26.49       25.96      2.34 o
   1   4  10       20.58       23.06      2.26 o
   2   4  10        2.99        1.83      1.11 o
   3   4  10        0.19        0.00      0.52 o
   4   4  10        3.24        1.17      0.52 o
   5   4  10        0.79        0.02      0.27 o
   6   4  10       10.34       10.18      0.57 o
   7   4  10        4.38        5.41      0.64 o
  -4   5  10        1.18        1.09      0.34 o
  -3   5  10        0.56        0.22      0.31 o
  -2   5  10       31.98       31.93      1.34 o
  -1   5  10        0.19       -0.22      1.17 o
   0   5  10       40.42       32.06      2.68 o
   1   5  10        0.09       -0.99      0.99 o
   2   5  10       13.83       11.64      1.63 o
   3   5  10        0.18       -0.70      1.03 o
   4   5  10       14.80       17.64      0.89 o
   5   5  10       14.22       13.69      0.57 o
   6   5  10        5.20        4.01      0.37 o
   7   5  10        1.53        1.22      0.45 o
   8   5  10        0.00       -0.21      0.48 o
  -3   6  10        3.94        4.84      0.43 o
  -2   6  10        4.00        4.48      0.46 o
  -1   6  10        6.12        5.47      0.64 o
   0   6  10        8.86        8.68      1.61 o
   1   6  10        5.28        1.59      1.17 o
   2   6  10        2.99        2.66      1.25 o
   3   6  10       18.61       16.31      2.09 o
   4   6  10        0.05        0.31      0.27 o
   5   6  10       16.12       16.67      1.06 o
   6   6  10       49.94       59.94      1.23 o
   7   6  10        5.76        5.00      0.55 o
   8   6  10        4.61        3.87      0.58 o
  -2   7  10        1.76        2.77      0.36 o
  -1   7  10        2.04        2.77      0.42 o
   0   7  10        0.02       -0.27      0.40 o
   1   7  10        1.34       -0.33      0.41 o
   2   7  10        0.99        0.16      0.49 o
   3   7  10        0.06       -0.33      0.37 o
   4   7  10        9.80        7.12      0.44 o
   5   7  10       12.92       14.81      0.59 o
   6   7  10        0.36        0.30      0.31 o
   7   7  10       42.07       47.43      1.45 o
   8   7  10       15.18       17.68      0.93 o
  -1   8  10        1.75        3.53      0.40 o
   0   8  10       30.83       33.94      0.97 o
   1   8  10       17.90       18.26      1.05 o
   2   8  10        0.11       -0.32      0.32 o
   3   8  10        0.53        0.31      0.44 o
   4   8  10        2.25        2.61      0.31 o
   5   8  10        1.74        1.96      0.28 o
   6   8  10       17.79       19.82      0.67 o
   7   8  10       50.48       55.52      1.63 o
   8   8  10       10.98       12.39      0.83 o
   0   9  10       17.59       18.46      1.12 o
   1   9  10        7.22        7.91      0.49 o
   2   9  10       11.35       11.19      0.53 o
   3   9  10        7.98        7.88      0.44 o
   4   9  10        6.77        5.78      0.41 o
   5   9  10        0.36       -0.26      0.28 o
   6   9  10        0.18       -0.36      0.36 o
   7   9  10        4.70        3.90      0.55 o
   8   9  10        0.67        0.03      0.50 o
   2  10  10        1.75        0.96      0.47 o
   3  10  10        1.66        1.63      0.47 o
   4  10  10        9.91       10.88      0.67 o
   5  10  10        7.95        6.98      0.60 o
   6  10  10        1.62        0.59      0.45 o
   7  10  10        3.12        2.78      0.52 o
  -2   1  11        1.16        0.85      0.49 o
  -1   1  11        0.49        0.23      0.46 o
   0   1  11        3.49        3.35      0.55 o
   1   1  11        1.37        1.70      0.35 o
   2   1  11        2.07        2.38      0.38 o
  -3   2  11        5.05        3.82      0.61 o
  -2   2  11        0.74       -0.08      0.52 o
  -1   2  11       21.45       18.75      1.55 o
   0   2  11       12.79       13.45      0.96 o
   1   2  11        1.70        0.14      0.59 o
   2   2  11        2.89        3.14      0.55 o
   3   2  11        0.06       -0.29      0.29 o
   4   2  11        0.99        2.20      0.49 o
  -3   3  11        8.43        9.32      0.64 o
  -2   3  11        0.22       -1.05      1.19 o
  -1   3  11        0.01       -1.07      1.07 o
   0   3  11        2.77        3.16      1.35 o
   2   3  11       15.55       14.78      1.33 o
   3   3  11       27.13       33.63      2.10 o
   4   3  11        1.12        1.12      0.36 o
   5   3  11        2.21        2.46      0.64 o
  -3   4  11        3.13        2.86      0.49 o
  -2   4  11        7.36        4.95      1.51 o
  -1   4  11        4.06        6.02      1.47 o
   0   4  11        5.80        6.22      1.53 o
   1   4  11        2.05       -0.24      1.15 o
   3   4  11        2.72        3.28      0.68 o
   4   4  11        9.75       11.69      0.65 o
   5   4  11        0.25       -0.10      0.29 o
   6   4  11        0.51        0.05      0.52 o
  -2   5  11        5.26        7.59      1.65 o
  -1   5  11        0.55        0.08      1.25 o
   0   5  11       32.41       34.25      2.82 o
   1   5  11        4.10        3.26      1.39 o
   2   5  11       22.61       24.63      2.46 o
   4   5  11        1.48        0.88      0.41 o
   5   5  11        0.94       -0.14      0.39 o
   6   5  11        1.21        0.73      0.34 o
  -2   6  11        0.19        0.84      0.43 o
  -1   6  11        6.93        6.79      1.63 o
   0   6  11        0.06        0.91      1.17 o
   1   6  11        0.00       -1.07      1.15 o
   2   6  11       15.04       10.79      1.77 o
   3   6  11       16.65       18.99      2.36 o
   4   6  11        4.25        2.97      0.64 o
   5   6  11       47.79       57.32      2.69 o
   6   6  11       19.14       21.49      0.70 o
   7   6  11        0.62       -0.04      0.44 o
  -1   7  11        6.60       11.20      1.02 o
   0   7  11        1.25       -0.72      1.39 o
   1   7  11        2.27        3.06      1.39 o
   2   7  11       34.67       34.25      2.92 o
   3   7  11        1.33        2.36      1.41 o
   4   7  11        0.16        0.01      0.56 o
   5   7  11       49.88       51.15      1.89 o
   6   7  11        2.06        2.76      0.36 o
   7   7  11       11.91       13.34      0.79 o
   0   8  11        4.69        5.19      0.65 o
   1   8  11        0.76       -0.23      0.47 o
   2   8  11        1.08        0.74      0.47 o
   3   8  11        1.49        0.59      0.47 o
   4   8  11        0.80        0.69      0.33 o
   5   8  11       25.99       26.39      0.78 o
   6   8  11        2.47        3.48      0.37 o
   7   8  11        4.69        5.69      0.61 o
   2   9  11        6.15        6.11      0.54 o
   3   9  11        4.95        3.44      0.47 o
   4   9  11        2.18        2.16      0.35 o
   5   9  11        0.33       -0.27      0.27 o
   6   9  11        2.51        1.69      0.46 o
   0   4  12        0.01        1.71      1.33 o
   3   4  12        1.08        2.76      1.59 o
   0   5  12       24.86       30.75      2.92 o
   1   5  12        6.87        9.91      1.77 o
   4   5  12        2.67        2.93      0.56 o
   1   6  12        1.10        2.19      1.49 o
   2   6  12        4.67        6.22      1.65 o
   2   7  12        3.46        4.79      1.75 o
   3   7  12        3.11        6.32      1.69 o
 
